# Supplementary material for: Different Trends in Excess Mortality in a Central European Country Compared to Main European Regions in the Year of the COVID-19 Pandemic (2020): a Hungarian Analysis
Source: Pathol Oncol Res. 2021 Apr 13;27:1609774. doi: 10.3389/pore.2021.1609774 (PMC8262208; doi:10.3389/pore.2021.1609774)
Supplement: Supplementary file 2 [file Table1.XLSX]

## Sheet: Supplementary table 1
Base data for Figure 1, 2 and 4
Country: Hungary
	Week	Crude mortality per year												Cumulative mortality excess							Age-standardized cumulative mortality excess
		2016	2017	2018	2019	2020	Mean of 2016-2019	Lowest during 2016-2019	Highest during 2016-2019	SD	Lower boundary of 95% prediction interval	Upper boundary of 95% prediction interval	p-value for 2020 vs 2016-2019 mean	Diff. between 2020 and 2016-19 mean	Cumulative excess mortality	Lower boundary of 95% prediction interval	Upper boundary of 95% prediction interval	Cumulative excess mortality (%)	p-value for cumulative excess	Cumulative COVID reported mortality in 2020	Age standardized cumulative excess mortality	Lower boundary of 95% prediction interval	Upper boundary of 95% prediction interval	p-value for age-stand. cumulative excess
	1	2823	3155	2595	3054	2609	2906.75	2595	3155	250.008	2017.2	3796.3	0.364901	-297.75	-297.75	-889.551	889.551	-0.00230178	0.364901	0	-3.87199	-9.78713	9.78713	0.29707
	2	2640	3311	2546	3089	2586	2896.5	2546	3311	364.01	1601.32	4191.68	0.501003	-310.5	-608.25	-2163.33	2163.33	-0.00470212	0.436833	0	-7.77398	-23.5432	23.5432	0.370508
	3	2562	3449	2675	3037	2582	2930.75	2562	3449	400.523	1505.65	4355.85	0.492878	-348.75	-957	-3521.77	3521.77	-0.00739816	0.450765	0	-12.0362	-38.504	38.504	0.393149
	4	2615	3573	2655	3234	2720	3019.25	2615	3573	465.064	1364.51	4673.99	0.605267	-299.25	-1256.25	-5168.19	5168.19	-0.00971153	0.49555	0	-15.8582	-56.3577	56.3577	0.436511
	5	2483	3616	2731	3384	2800	3053.5	2483	3616	533.889	1153.88	4953.12	0.699681	-253.5	-1509.75	-7017.69	7017.69	-0.0116712	0.542713	0	-19.1403	-76.3283	76.3283	0.48318
	6	2639	3255	2833	3263	2635	2997.5	2639	3263	312.185	1886.72	4108.28	0.375355	-362.5	-1872.25	-8063.38	8063.38	-0.0144736	0.513508	0	-23.6633	-87.3571	87.3571	0.452053
	7	2575	2991	3036	3034	2750	2909	2575	3036	223.632	2113.3	3704.7	0.570019	-159	-2031.25	-8520.91	8520.91	-0.0157027	0.503224	0	-25.9287	-91.7878	91.7878	0.43491
	8	2491	2889	3160	2888	2586	2857	2491	3160	275.53	1876.64	3837.36	0.443782	-271	-2302.25	-8819.36	8819.36	-0.0177977	0.467046	0	-29.2973	-93.9524	93.9524	0.394163
	9	2535	2668	3237	2908	2782	2837	2535	3237	308.116	1740.7	3933.3	0.883294	-55	-2357.25	-8859.53	8859.53	-0.0182229	0.459334	0	-30.3276	-93.1787	93.1787	0.376456
	10	2496	2671	3218	2713	2605	2774.5	2496	3218	310.241	1670.64	3878.36	0.65857	-169.5	-2526.75	-8966.38	8966.38	-0.0195332	0.435902	0	-32.6242	-93.3708	93.3708	0.347246
	11	2437	2582	3016	2733	2577	2692	2437	3016	247.509	1811.34	3572.66	0.705655	-115	-2641.75	-9232.26	9232.26	-0.0204222	0.429628	1	-34.2551	-95.0877	95.0877	0.334754
	12	2481	2584	2878	2469	2801	2603	2469	2878	190.461	1925.32	3280.68	0.421046	198	-2443.75	-9325.11	9325.11	-0.0188916	0.465477	6	-32.5367	-95.5134	95.5134	0.357667
	13	2537	2546	2774	2411	2591	2567	2411	2774	151.136	2029.25	3104.75	0.896056	24	-2419.75	-9285.04	9285.04	-0.0187061	0.467723	13	-32.742	-94.6506	94.6506	0.351352
	14	2456	2422	2622	2413	2525	2478.25	2413	2622	97.6059	2130.96	2825.54	0.697256	46.75	-2373	-9257.26	9257.26	-0.0183447	0.474371	34	-32.6776	-93.4476	93.4476	0.346913
	15	2318	2492	2576	2392	2572	2444.5	2318	2576	113	2042.44	2846.56	0.387216	127.5	-2245.5	-9526.56	9526.56	-0.017359	0.507645	99	-31.5716	-95.8378	95.8378	0.371475
	16	2349	2527	2336	2327	2509	2384.75	2327	2527	95.2624	2045.8	2723.7	0.327677	124.25	-2121.25	-9693.88	9693.88	-0.0163985	0.536288	189	-30.5277	-97.5822	97.5822	0.392826
	17	2364	2480	2300	2442	2356	2396.5	2300	2480	80.4384	2110.29	2682.71	0.683022	-40.5	-2161.75	-9836.16	9836.16	-0.0167116	0.53464	272	-31.3311	-99.2386	99.2386	0.389045
	18	2279	2478	2293	2316	2250	2341.5	2279	2478	92.2695	2013.2	2669.8	0.440427	-91.5	-2253.25	-10068.4	10068.4	-0.0174189	0.527726	340	-32.5949	-101.683	101.683	0.382755
	19	2370	2340	2160	2282	2291	2288	2160	2370	92.8224	1957.73	2618.27	0.978754	3	-2250.25	-9968.62	9968.62	-0.0173957	0.524415	413	-32.9796	-100.427	100.427	0.372773
	20	2380	2323	2154	2208	2344	2266.25	2154	2380	103.526	1897.9	2634.6	0.549854	77.75	-2172.5	-9811.3	9811.3	-0.0167947	0.531787	451	-32.5289	-98.8804	98.8804	0.372046
	21	2261	2209	2352	2283	2111	2276.25	2209	2352	59.2699	2065.36	2487.14	0.0881917	-165.25	-2337.75	-9767.84	9767.84	-0.0180721	0.501667	486	-34.6847	-97.727	97.727	0.340842
	22	2285	2382	2392	2195	2192	2313.5	2195	2392	92.5725	1984.12	2642.88	0.325138	-121.5	-2459.25	-9856.84	9856.84	-0.0190114	0.485198	526	-36.3961	-98.9636	98.9636	0.32635
	23	2235	2126	2228	2287	2397	2219	2126	2287	67.3548	1979.35	2458.65	0.0990652	178	-2281.25	-9750.55	9750.55	-0.0176354	0.510552	546	-34.8477	-96.9217	96.9217	0.33555
	24	2150	2145	2243	2623	2288	2290.25	2145	2623	226.365	1484.83	3095.67	0.993465	-2.25	-2283.5	-9974.49	9974.49	-0.0176528	0.518987	562	-35.1463	-96.8318	96.8318	0.331698
	25	2481	2297	2188	2217	2071	2295.75	2188	2481	131.822	1826.72	2764.78	0.224677	-224.75	-2508.25	-9614.69	9614.69	-0.0193902	0.467306	570	-38.0797	-93.1331	93.1331	0.284101
	26	2303	2136	2140	2246	2262	2206.25	2136	2303	82.1883	1913.82	2498.68	0.586879	55.75	-2452.5	-9394.84	9394.84	-0.0189592	0.467042	581	-37.878	-90.3651	90.3651	0.274439
	27	2101	2143	2225	2242	2314	2177.75	2101	2242	66.9795	1939.43	2416.07	0.166412	136.25	-2316.25	-9523.73	9523.73	-0.0179059	0.495331	589	-36.7753	-90.825	90.825	0.287924
	28	2276	2288	2285	2065	2173	2228.5	2065	2288	109.119	1840.24	2616.76	0.680068	-55.5	-2371.75	-9425.76	9425.76	-0.018335	0.481809	595	-37.748	-90.3741	90.3741	0.275807
	29	2210	2270	2264	2291	2111	2258.75	2210	2291	34.5	2136	2381.5	0.0313503	-147.75	-2519.5	-9535.93	9535.93	-0.0194772	0.462173	596	-39.7688	-91.1367	91.1367	0.259064
	30	2277	2140	2389	2471	2152	2319.25	2140	2471	143.537	1808.53	2829.97	0.373922	-167.25	-2686.75	-9509.34	9509.34	-0.0207701	0.434833	596	-41.8239	-88.3828	88.3828	0.229154
	31	2221	2657	2479	2170	2359	2381.75	2170	2657	227.961	1570.65	3192.85	0.934499	-22.75	-2709.5	-9971.83	9971.83	-0.020946	0.4508	597	-42.3682	-94.8997	94.8997	0.250476
	32	2120	2292	2419	2215	2312	2261.5	2120	2419	126.387	1811.8	2711.2	0.744468	50.5	-2659	-10252.5	10252.5	-0.0205556	0.469673	602	-42.3371	-97.7043	97.7043	0.261718
	33	2222	2147	2199	2218	2265	2196.5	2147	2222	34.4915	2073.78	2319.22	0.173758	68.5	-2590.5	-10167	10167	-0.0200261	0.476798	608	-42.001	-96.1141	96.1141	0.258521
	34	2241	2155	2322	2235	2221	2238.25	2155	2322	68.2221	1995.51	2480.99	0.835612	-17.25	-2607.75	-10095.1	10095.1	-0.0201594	0.471278	613	-42.5879	-94.5673	94.5673	0.247245
	35	2319	2239	2253	2372	2204	2295.75	2239	2372	61.6516	2076.39	2515.11	0.275276	-91.75	-2699.5	-10022.2	10022.2	-0.0208687	0.454353	614	-43.9958	-93.0813	93.0813	0.229575
	36	2246	2186	2267	2199	2220	2224.5	2186	2267	38.3014	2088.22	2360.78	0.92294	-4.5	-2704	-9945.58	9945.58	-0.0209035	0.450553	624	-44.3505	-91.6414	91.6414	0.221161
	37	2365	2289	2356	2154	2332	2291	2154	2365	97.4235	1944.36	2637.64	0.731654	41	-2663	-9774.04	9774.04	-0.0205865	0.44969	637	-44.1088	-90.5144	90.5144	0.218727
	38	2262	2312	2385	2241	2471	2300	2241	2385	64.0156	2072.23	2527.77	0.0968099	171	-2492	-9854.06	9854.06	-0.0192646	0.479802	683	-42.6481	-91.1744	91.1744	0.23333
	39	2423	2349	2361	2494	2459	2406.75	2349	2494	66.5952	2169.8	2643.7	0.533372	52.25	-2439.75	-9789.52	9789.52	-0.0188607	0.485639	736	-42.642	-89.3145	89.3145	0.225975
	40	2447	2428	2498	2442	2561	2453.75	2428	2498	30.5764	2344.96	2562.54	0.0517717	107.25	-2332.5	-9785.01	9785.01	-0.0180316	0.50324	822	-41.8593	-89.1277	89.1277	0.231871
	41	2538	2496	2512	2382	2563	2482	2382	2538	68.8767	2236.93	2727.07	0.37011	81	-2251.5	-9672.05	9672.05	-0.0174054	0.512517	954	-41.2967	-88.3143	88.3143	0.233449
	42	2493	2357	2432	2393	2751	2418.75	2357	2493	58.2087	2211.64	2625.86	0.0145362	332.25	-1919.25	-9477.78	9477.78	-0.0148369	0.565172	1142	-38.1334	-85.8869	85.8869	0.252539
	43	2527	2338	2409	2353	2986	2406.75	2338	2527	85.7919	2101.5	2712	0.00910511	579.25	-1340	-9183.32	9183.32	-0.010359	0.674005	1425	-32.2992	-82.3988	82.3988	0.300732
	44	2458	2396	2361	2296	3178	2377.75	2296	2458	67.6677	2136.98	2618.52	0.00180511	800.25	-539.75	-9028.55	9028.55	-0.00417258	0.861256	1819	-24.0089	-81.6473	81.6473	0.418402
	45	2469	2323	2362	2443	3544	2399.25	2323	2469	68.266	2156.35	2642.15	0.000643296	1144.75	605	-8833.72	8833.72	0.004677	0.841446	2438	-11.8339	-78.8264	78.8264	0.665467
	46	2482	2423	2408	2357	3951	2417.5	2357	2482	51.449	2234.44	2600.56	0.000115803	1533.5	2138.5	-8703.72	8703.72	0.0165318	0.491296	3097	4.37599	-78.1472	78.1472	0.869915
	47	2538	2503	2555	2301	3937	2474.25	2301	2555	117.511	2056.13	2892.37	0.00155272	1462.75	3601.25	-8603.27	8603.27	0.0278397	0.27497	3800	19.861	-78.8987	78.8987	0.481644
	48	2540	2437	2558	2354	4042	2472.25	2354	2558	95.1643	2133.65	2810.85	0.000675508	1569.75	5171	-8460.65	8460.65	0.0399748	0.146983	4672	36.6901	-78.5639	78.5639	0.233915
	49	2635	2655	2644	2557	4124	2622.75	2557	2655	44.5898	2464.1	2781.4	8.04381e-05	1501.25	6672.25	-8471.14	8471.14	0.0515803	0.0871952	5868	52.6952	-79.8199	79.8199	0.126448
	50	2585	2580	2677	2525	4008	2591.75	2525	2677	62.9993	2367.59	2815.91	0.000268887	1416.25	8088.5	-8501.19	8501.19	0.0625287	0.0564023	6965	67.8891	-80.7714	80.7714	0.0753767
	51	2845	2605	2797	2536	3652	2695.75	2536	2845	148.641	2166.87	3224.63	0.0104286	956.25	9044.75	-8194.27	8194.27	0.0699211	0.0391204	8099	78.0518	-79.5467	79.5467	0.0523639
	52	2895	2628	2860	2494	3672	2719.25	2494	2895	191.279	2038.66	3399.84	0.0210497	952.75	9997.5	-7895.38	7895.38	0.0772864	0.0274697	9047	87.9544	-79.4522	79.4522	0.0388335
	53					3364	2719.25	2494	2895	191.279	2038.66	3399.84	0.0569905	644.75	10642.2	-7645.54	7645.54	0.0822707	0.0213732		94.5541	-80.3285	80.3285	0.0332065
	1					3046	2906.75	2595	3155	250.008	2017.2	3796.3	0.652589	139.25	10781.5	-7813.12	7813.12	0.0833472	0.0218757		95.5502	-82.2615	82.2615	0.0343601
	2					3017	2896.5	2546	3311	364.01	1601.32	4191.68	0.786477	120.5	10902	-8541.2	8541.2	0.0842787	0.0268999		96.4576	-89.1475	89.1475	0.0411336
	3					2822	2930.75	2562	3449	400.523	1505.65	4355.85	0.823775	-108.75	10793.2	-9716.51	9716.51	0.083438	0.0384981		94.6926	-101.06	101.06	0.0585066
	4					2589	3019.25	2615	3573	465.064	1364.51	4673.99	0.468647	-430.25	10363	-11058.3	11058.3	0.0801119	0.0584869		89.5304	-114.226	114.226	0.0881406
	Red colored data are not presented in Figures

## Sheet: Supplementary Table 2
Cumulative excess mortality by EU countries in %
Week	Denmark	Finland	Sweden	Iceland	Estonia	Latvia	Lithuania	Belgium	Netherlands	Luxembourg	Austria	France	Germany	Liechtenstein	Switzerland	United Kingdom	Cyprus	Greece	Italy	Malta	Portugal	Spain	Bulgaria	Croatia	Slovenia	Czechia	Hungary	Poland	Romania	Slovakia	Scandinavian countries	Baltic EU countries	Benelux EU countries	Western EU countries	Mediterranean EU countries	Balkan EU countries	Central-Eastern EU countries	V4 countries
1	-5.59271e-05	-0.00793197	-0.00187376	0.00531444	-0.00292852	-0.00143644	-0.00150803	-0.00120068	-0.00122955	-0.00601871	-0.00273649	-0.00156852	-0.000483525	-0.0142721	-0.0025437	-0.000207725	0.00242977	-0.000643156	-0.0031727	-0.00168776	-0.0026385	-0.00305891	-0.00457709	-0.00390062	-0.00153109	-0.000517061	-0.00230178	-0.000466296	-0.00252552	-0.000384906	-0.00277038	-0.00174673	-0.00129381	-0.000838233	-0.00282435	-0.00403992	-0.00127657	-0.000809555
2	0.000563932	-0.0101159	-0.00253325	0.00786094	-0.0038993	-0.00282	-0.00365965	-0.00123971	-0.00102712	-0.00828318	-0.00492938	-0.00249801	-0.000677097	-0.0171265	-0.00428967	0.00124635	0.00396436	-0.0010459	-0.00591027	0.00140647	-0.00346388	-0.00524128	-0.00749819	-0.00778206	-0.00363017	-0.000501255	-0.00470212	-0.00160841	-0.0046934	-0.00116411	-0.003166	-0.00341856	-0.0012303	-0.000907293	-0.00496681	-0.00714638	-0.00271379	-0.00197356
3	-6.52483e-05	-0.0123231	-0.0038862	0.0111825	-0.00545255	-0.00662701	-0.00711108	-0.0018917	-0.00175722	-0.0081044	-0.00464523	-0.00380427	-0.00107149	-0.0247383	-0.00534703	0.00154073	0.00890916	-0.000834253	-0.00824433	0.0033052	-0.00363076	-0.00649606	-0.0109605	-0.0122194	-0.00560577	-0.001786	-0.00739816	-0.00326283	-0.00663825	-0.00325762	-0.00461202	-0.00663938	-0.0019137	-0.00135645	-0.00648705	-0.0107237	-0.00456991	-0.0037965
4	-0.00146343	-0.014363	-0.0060147	0.0161647	-0.00799275	-0.00897995	-0.0106887	-0.00358597	-0.00366045	-0.00834277	-0.00411399	-0.00532922	-0.00205894	-0.0171265	-0.00594909	0.000345793	0.0112537	-0.000936993	-0.00989781	0.002391	-0.00451252	-0.00678184	-0.0124245	-0.0141697	-0.00698869	-0.00197567	-0.00971153	-0.00540281	-0.00878307	-0.00391008	-0.00623786	-0.00960853	-0.00370417	-0.00247442	-0.00747091	-0.0123192	-0.00642576	-0.0055443
5	-0.00278703	-0.0158965	-0.00620151	0.0130647	-0.0101446	-0.0110597	-0.0146575	-0.00452722	-0.00461622	-0.0103689	-0.00247396	-0.00621763	-0.00265469	-0.0275928	-0.00616357	-0.000531543	0.014536	0.000721238	-0.0113441	-0.000281294	-0.00407051	-0.00642041	-0.0129588	-0.0160002	-0.00833457	-0.00191245	-0.0116712	-0.00673766	-0.0105289	-0.00474092	-0.0072798	-0.0125986	-0.00467097	-0.00313251	-0.00786776	-0.0133191	-0.00776696	-0.00673419
6	-0.00399879	-0.016324	-0.00810074	0.013729	-0.0144808	-0.0133421	-0.0182478	-0.0068115	-0.0052899	-0.0118586	-0.00411399	-0.00727368	-0.00405077	-0.0152236	-0.00726985	-0.00206564	0.0138966	0.00209385	-0.0122873	-0.000140647	-0.00510111	-0.0073552	-0.0126674	-0.0173323	-0.0094088	-0.00263949	-0.0144736	-0.00833053	-0.0111038	-0.00632279	-0.00859676	-0.0158824	-0.0060226	-0.00447397	-0.00859449	-0.0136501	-0.00914557	-0.00841333
7	-0.00630578	-0.0163658	-0.00906309	0.0148361	-0.0144161	-0.01551	-0.0196612	-0.00778949	-0.00622907	-0.0188904	-0.00469465	-0.00793843	-0.00510158	0.00475737	-0.00805253	-0.00323984	0.00873865	0.00410962	-0.012788	-0.00218003	-0.00764039	-0.00854874	-0.0124846	-0.0174761	-0.00761841	-0.00308882	-0.0157027	-0.00896842	-0.0118575	-0.00605523	-0.00956994	-0.0172786	-0.00707471	-0.00542865	-0.0092808	-0.0133815	-0.00982271	-0.00906184
8	-0.00870133	-0.0165424	-0.0111633	0.0157219	-0.0148206	-0.0188852	-0.0242988	-0.00871009	-0.00909305	-0.0187116	-0.00535869	-0.00915341	-0.00729611	0.00570885	-0.00918139	-0.0046877	0.0112537	0.00407058	-0.013476	-0.00562588	-0.00859656	-0.0102274	-0.013079	-0.0179217	-0.008421	-0.00406649	-0.0177977	-0.00963242	-0.0129516	-0.00761363	-0.0110985	-0.0207031	-0.00908793	-0.00708214	-0.0102416	-0.0139562	-0.0108837	-0.0101105
9	-0.0116608	-0.0178156	-0.0131361	0.0158326	-0.0162282	-0.0230007	-0.0254157	-0.0111	-0.0106644	-0.0219296	-0.00574785	-0.0104709	-0.00949788	0.00475737	-0.0110402	-0.00505712	0.0118931	0.00461099	-0.0135724	-0.00850914	-0.00952342	-0.0116293	-0.0133358	-0.019182	-0.0100138	-0.00470774	-0.0182229	-0.0102479	-0.0136966	-0.00815344	-0.0129147	-0.0228933	-0.0110234	-0.00849265	-0.010772	-0.0146528	-0.0115075	-0.0106889
10	-0.0134971	-0.0176018	-0.0137871	0.0174934	-0.0185742	-0.0275215	-0.0267028	-0.0132098	-0.01241	-0.0239557	-0.00558416	-0.0112253	-0.0112795	0.00570885	-0.01206	-0.00616789	0.0110405	0.00640484	-0.0116438	-0.0113924	-0.0107389	-0.0123113	-0.0149339	-0.02015	-0.00968045	-0.00590443	-0.0195332	-0.0107776	-0.0146253	-0.00835997	-0.013707	-0.0254759	-0.0129239	-0.00973485	-0.00998694	-0.0158522	-0.0123107	-0.0114452
11	-0.0150957	-0.0178202	-0.0156184	0.0161647	-0.0171666	-0.0293192	-0.0273906	-0.0139605	-0.0123984	-0.021572	-0.00534943	-0.0104024	-0.0118852	-0.00856327	-0.0114466	-0.00648715	0.0124472	0.00802609	-0.00363436	-0.00499297	-0.0100083	-0.0100155	-0.0155769	-0.0197666	-0.00977923	-0.0062544	-0.0204222	-0.0105066	-0.0155761	-0.00758547	-0.014805	-0.0261531	-0.0131892	-0.00982448	-0.00506285	-0.0161375	-0.0125731	-0.0114502
12	-0.0149325	-0.0175182	-0.0146447	0.0153897	-0.016843	-0.0318396	-0.0267912	-0.0115247	-0.00879437	-0.0216316	-0.00211259	-0.00683591	-0.0116959	-0.0161751	-0.00825572	-0.00628523	0.0150902	0.00971103	0.0109628	0.00316456	-0.00789071	0.00084833	-0.0162777	-0.0183482	-0.00863091	-0.00571251	-0.0188916	-0.010164	-0.0163356	-0.00546848	-0.014403	-0.0266654	-0.0101258	-0.00854672	0.00599147	-0.0160184	-0.0122476	-0.0107191
13	-0.0143966	-0.016942	-0.0118511	0.0125111	-0.0161149	-0.0346684	-0.0256113	-0.00234167	0.000673682	-0.0153745	-0.000401516	0.000411217	-0.0108894	-0.00570885	-0.0031307	-0.00450236	0.0185004	0.0108268	0.0278948	0.00724332	-0.00464332	0.0283017	-0.0163054	-0.0165033	-0.0100385	-0.00480257	-0.0187061	-0.0099209	-0.0162077	-0.00524787	-0.0127804	-0.026932	-0.00082652	-0.005625	0.0235507	-0.0156597	-0.0119677	-0.0103822
14	-0.0125789	-0.0163937	-0.00520802	0.0151683	-0.0152089	-0.0354439	-0.0258195	0.0154298	0.0149836	-0.013408	0.00265309	0.0122701	-0.00857432	0.00285442	0.00553517	0.00634825	0.0217827	0.0116816	0.0412486	0.00794655	-0.000464557	0.0588746	-0.0168998	-0.0167477	-0.0105201	-0.00324913	-0.0183447	-0.0095317	-0.0160674	-0.00392886	-0.0096387	-0.0271268	0.0147162	0.00167198	0.0403906	-0.0161403	-0.0114632	-0.00974162
15	-0.0111342	-0.0138008	0.00438719	0.0166076	-0.014319	-0.0357347	-0.0249992	0.0360318	0.0292189	-0.00262201	0.00575094	0.0225895	-0.00577411	0.00666032	0.0116799	0.0211539	0.0212285	0.0120864	0.0519722	0.0113924	0.00361272	0.0809222	-0.016916	-0.0162925	-0.0071739	-0.00215404	-0.017359	-0.00884159	-0.0152848	-0.0045203	-0.00489445	-0.0266714	0.0315253	0.00973233	0.0531397	-0.0156431	-0.0107325	-0.00903021
16	-0.0100296	-0.0132153	0.0132691	0.0214792	-0.0134777	-0.0371536	-0.0243935	0.0515947	0.0391167	-0.000178774	0.00825887	0.0296267	-0.00372108	-0.0114177	0.0170345	0.0429298	0.0226779	0.0122138	0.0596448	0.0185654	0.00684433	0.0938639	-0.0168998	-0.0157366	-0.00524769	-0.00133894	-0.0163985	-0.00718033	-0.0144696	-0.00507419	-0.000972121	-0.0267103	0.0436435	0.0184159	0.0613862	-0.0152567	-0.00961785	-0.00780365
17	-0.00834246	-0.010576	0.0199575	0.0169398	-0.0105653	-0.0369773	-0.0236679	0.0611313	0.0465538	0.0020261	0.00995142	0.0325351	-0.00249844	-0.00856327	0.019661	0.063655	0.0226352	0.0118604	0.0642446	0.0168776	0.00933625	0.100367	-0.0173878	-0.0183914	-0.00458093	-0.00186729	-0.0167116	-0.00675569	-0.0134774	-0.00542154	0.00246045	-0.0257666	0.0518641	0.0252887	0.0659141	-0.0162414	-0.0092921	-0.00772708
18	-0.00827721	-0.00892173	0.0266572	0.0187112	-0.00975633	-0.0367041	-0.0229485	0.0649973	0.0507651	0.000715094	0.0100997	0.0331874	-0.00148816	-0.0038059	0.0201276	0.0783043	0.0231041	0.0121213	0.0667114	0.0188467	0.0107434	0.103663	-0.0181742	-0.0192539	-0.00475379	-0.00107251	-0.0174189	-0.00589398	-0.0136072	-0.00559053	0.00534085	-0.0251823	0.0558451	0.0297589	0.0683394	-0.016981	-0.00897786	-0.00724681
19	-0.00819798	-0.00730002	0.0328926	0.0161647	-0.00807365	-0.0400969	-0.023895	0.068441	0.0520478	0.00500566	0.0111251	0.0337048	-0.00115418	0.00856327	0.0197099	0.083869	0.0237436	0.0117864	0.0683918	0.0196906	0.0130234	0.105557	-0.0191132	-0.0203129	-0.00377834	-0.00137507	-0.0173957	-0.0051392	-0.0131179	-0.00462357	0.00807315	-0.0264736	0.0580678	0.031526	0.0699436	-0.0177399	-0.00850506	-0.0067802
20	-0.0088458	-0.00503241	0.0378855	0.0168291	-0.00854286	-0.0381406	-0.0238319	0.0690516	0.0523846	0.00595912	0.0114401	0.0338169	-0.00102826	0.0142721	0.0192659	0.0919748	0.0307345	0.014583	0.0694915	0.0218706	0.0137743	0.10544	-0.0180192	-0.0209982	-0.00416111	-0.000943805	-0.0167947	-0.00410527	-0.0122757	-0.00410723	0.0101221	-0.0258654	0.0585275	0.0337454	0.0708122	-0.0173258	-0.00768062	-0.00596238
21	-0.0083378	-0.00514858	0.0422161	0.020372	-0.00915769	-0.0376735	-0.0252201	0.070087	0.0524659	0.00548239	0.0120887	0.0344924	-0.000408084	0.00666032	0.0186977	0.096269	0.0430965	0.0167303	0.0693685	0.0198312	0.0148365	0.105591	-0.01872	-0.0217984	-0.00211142	-0.00153989	-0.0180721	-0.00350779	-0.012743	-0.00418233	0.011913	-0.0264796	0.0589938	0.0353155	0.0711418	-0.0177468	-0.00780255	-0.00595519
22	-0.00832382	-0.00442834	0.0434644	0.0232507	-0.00713523	-0.0386517	-0.0251696	0.0705829	0.0524958	0.00828318	0.0117891	0.0346766	-0.000449966	0.00285442	0.017629	0.0993413	0.0431391	0.0145234	0.0688928	0.0194093	0.0186319	0.106072	-0.02042	-0.0236864	-0.00338322	-0.00248596	-0.0190114	-0.00267032	-0.0133448	-0.00507419	0.0123287	-0.0264137	0.0592602	0.0361158	0.0711776	-0.0194531	-0.0079004	-0.0058646
23	-0.00855685	-0.00435399	0.0461137	0.0174934	-0.007475	-0.0386252	-0.02469	0.0701238	0.0526617	0.00792563	0.0128084	0.0349791	0.000418286	0.00285442	0.0177457	0.100768	0.0480413	0.0139008	0.068624	0.0216596	0.019791	0.105411	-0.020302	-0.0230012	-0.00333383	-0.000785752	-0.0176354	-0.00106253	-0.0121911	-0.00388192	0.0131802	-0.0262399	0.0591597	0.0369658	0.0709022	-0.0191789	-0.00646004	-0.00431703
24	-0.00787174	-0.00347576	0.0485705	0.0178255	-0.006844	-0.037603	-0.0218254	0.0708584	0.0531512	0.00601871	0.0131944	0.0354028	0.0011029	0.00285442	0.0180053	0.101863	0.0487659	0.0134898	0.0676121	0.0197609	0.0195745	0.104114	-0.0200985	-0.0219661	-0.0017163	-0.000706725	-0.0176528	0.000218848	-0.0107875	-0.00356742	0.0145088	-0.0244153	0.0597123	0.0376668	0.0699284	-0.0185764	-0.00551445	-0.0035427
25	-0.00854287	-0.00152413	0.0502404	0.0143933	-0.00631007	-0.0379643	-0.0203426	0.0699011	0.0535727	0.00929623	0.0128732	0.0352364	0.000932417	0	0.0173205	0.101858	0.0467624	0.0132104	0.0671781	0.0208158	0.0188191	0.102596	-0.0205703	-0.0228143	-0.000629723	-0.000433518	-0.0193902	0.000536551	-0.0117076	-0.0048348	0.0154746	-0.0237352	0.0596099	0.0375205	0.0691308	-0.0189822	-0.00590535	-0.00373574
26	-0.00768532	-0.000348505	0.0514377	0.0069752	-0.00474064	-0.0358405	-0.0185885	0.0705691	0.0533802	0.00822359	0.01325	0.0362808	0.00170509	-0.0133206	0.0170872	0.101327	0.0474445	0.0115789	0.0681756	0.0168776	0.0209412	0.102506	-0.0213798	-0.0225987	0.0032227	0.000478676	-0.0189592	0.00131682	-0.0110894	-0.00473153	0.0161865	-0.0218896	0.0597587	0.0379757	0.0696145	-0.0189725	-0.00523894	-0.00305129
27	-0.00669261	0.00093864	0.0515425	0.00332152	-0.00393166	-0.0345715	-0.0179828	0.0689093	0.052894	0.00792563	0.0149611	0.0351854	0.00168066	0.00951475	0.0172678	0.10126	0.0492348	0.0141371	0.0695426	0.019128	0.0228761	0.103317	-0.0193376	-0.0220524	0.00442041	0.00179729	-0.0179059	0.00311672	-0.0080707	-0.00356742	0.0165028	-0.0210207	0.058791	0.0377276	0.0709679	-0.0174574	-0.00329962	-0.00151558
28	-0.00638967	0.000687716	0.0515736	0.00642161	-0.00349481	-0.0361754	-0.0176547	0.0675204	0.0527098	0.00661462	0.0153348	0.0353161	0.00180738	-0.00570885	0.0176817	0.10025	0.0477002	0.0145275	0.0695972	0.0194796	0.0262024	0.104486	-0.0181973	-0.0223638	0.00403764	0.00221049	-0.018335	0.00390756	-0.00646329	-0.00268495	0.0162722	-0.0213293	0.0580915	0.0375707	0.0716838	-0.0169076	-0.00249035	-0.00100475
29	-0.00531308	0.00158454	0.0507754	0.0069752	-0.00320357	-0.0365279	-0.0163549	0.0668799	0.0516976	0.00637626	0.0150198	0.0346102	0.00152494	-0.00475737	0.0162706	0.0997203	0.0487233	0.014546	0.0692296	0.0218003	0.0333692	0.105555	-0.0183939	-0.0232408	0.00424754	0.0020705	-0.0194772	0.00487248	-0.0053058	-0.00282577	0.0165483	-0.020778	0.057245	0.0370775	0.0724696	-0.0172552	-0.00194795	-0.000692364
30	-0.00610072	0.00109663	0.0504641	0.00376439	-0.00283144	-0.0366689	-0.0163296	0.0646599	0.0513774	0.00440975	0.0150074	0.0345003	0.000837377	-0.0104662	0.0155933	0.0993948	0.0505563	0.0145049	0.0692995	0.0221519	0.0383575	0.107198	-0.0179938	-0.0223111	0.00463032	0.00276594	-0.0207701	0.00529401	-0.00379549	-0.0035862	0.0161177	-0.0207451	0.0561143	0.0366615	0.0734618	-0.016704	-0.00149635	-0.000636644
31	-0.00586769	0.00164959	0.0500791	0.00398583	-0.000517749	-0.0371007	-0.0157176	0.0650869	0.0516562	0.00762767	0.0150939	0.035431	0.000912013	-0.0142721	0.0168877	0.0991842	0.0520056	0.017809	0.0706704	0.0225738	0.0408833	0.110007	-0.0157851	-0.02061	0.00639601	0.00419068	-0.020946	0.00632359	-0.000647963	-0.00395702	0.0163356	-0.0201728	0.056501	0.0369221	0.0755713	-0.0146916	-8.58199e-05	0.000124381
32	-0.0059842	0.00195627	0.050532	0.00243578	-4.8539e-05	-0.0360608	-0.014891	0.0669327	0.0515948	0.0118586	0.0154059	0.0362991	0.00188578	-0.0076118	0.0170495	0.0989176	0.0488512	0.0188303	0.0706021	0.0222222	0.0418372	0.112652	-0.0144922	-0.0202458	0.00714921	0.00579153	-0.0205556	0.00862398	0.00231882	-0.00177902	0.0166107	-0.0193399	0.0572953	0.0374942	0.0765473	-0.0137277	0.00204947	0.00194876
33	-0.00503344	0.00247671	0.0504329	0.00531444	0.00127819	-0.0349064	-0.0133893	0.0764004	0.055748	0.0178774	0.0179261	0.0391606	0.00550752	-0.00951475	0.0181069	0.0993654	0.05013	0.0196769	0.0722595	0.0220113	0.0425949	0.115401	-0.0132525	-0.0198241	0.00933472	0.00803363	-0.0200261	0.0116164	0.00532599	-0.0010092	0.017001	-0.0179887	0.0636724	0.0399633	0.0783949	-0.0126183	0.00450162	0.00419337
34	-0.0047538	0.00352222	0.0509452	0.00132861	0.00121347	-0.0337255	-0.011326	0.0790221	0.0572962	0.0198439	0.0182782	0.0392382	0.00666143	-0.00570885	0.0185622	0.100296	0.0505137	0.0213597	0.0734856	0.0283404	0.043082	0.117628	-0.0126674	-0.0198337	0.00870499	0.00897067	-0.0201594	0.0142475	0.00809665	-0.000610217	0.0176304	-0.0166194	0.0656704	0.0407261	0.0799319	-0.0123414	0.00647574	0.00586963
35	-0.00471652	0.00395902	0.0494281	-0.00332152	0.00279908	-0.0341573	-0.0111304	0.0787902	0.0580379	0.0159109	0.0193345	0.0395183	0.00685527	-0.00666032	0.018645	0.102128	0.0497037	0.0225125	0.0747528	0.0322082	0.0453958	0.120228	-0.0115456	-0.0186357	0.00754433	0.00968642	-0.0208687	0.0148792	0.0112538	0.000567971	0.0170073	-0.0163797	0.0659358	0.0414021	0.0817025	-0.0114536	0.00765341	0.00630712
36	-0.00420851	0.00394972	0.0490262	0.00465013	0.00362424	-0.0344922	-0.0113197	0.0791277	0.0587564	0.0181157	0.021163	0.0402926	0.00758015	0.0142721	0.0185735	0.0992572	0.0500448	0.0244132	0.075689	0.0346695	0.0471909	0.122583	-0.00999142	-0.0176055	0.00900133	0.010506	-0.0209035	0.0161966	0.0140841	0.000924713	0.0169375	-0.0164307	0.0665206	0.0412093	0.0832587	-0.0100617	0.00908827	0.00722021
37	-0.00375178	0.0069004	0.048763	0.00310009	0.00300942	-0.0355585	-0.00975487	0.0788683	0.0593239	0.0182945	0.0229914	0.0415856	0.00845404	0.00856327	0.0194954	0.100185	0.0525598	0.0262173	0.0767887	0.035654	0.0511712	0.125926	-0.0093207	-0.0155498	0.0100632	0.011556	-0.0205865	0.0179151	0.0162952	0.00231882	0.0179414	-0.016164	0.0667405	0.0422423	0.0853954	-0.00894682	0.0106555	0.0085467
38	-0.00168247	0.00790409	0.0481233	0.00465013	0.00516131	-0.0362282	-0.00915544	0.0799657	0.0599461	0.0233002	0.0249002	0.043445	0.00975508	0.0123692	0.0196534	0.100567	0.0531566	0.0283379	0.078215	0.0381857	0.0535481	0.129014	-0.00888126	-0.0140691	0.0129525	0.0136197	-0.0192646	0.02042	0.0190582	0.00213576	0.0186469	-0.0157086	0.0676287	0.0434368	0.0875	-0.00793165	0.0128696	0.0105555
39	-0.00185026	0.0094561	0.0478912	-0.00166076	0.00818691	-0.0362371	-0.00759062	0.0802366	0.0612371	0.0210357	0.0254468	0.0437421	0.0105868	0.019981	0.0199695	0.100924	0.0538386	0.0296057	0.0782404	0.0450774	0.0537218	0.131713	-0.00867773	-0.013887	0.0126438	0.0167356	-0.0188607	0.0220502	0.0207944	0.0028821	0.018849	-0.0144083	0.0684419	0.0439778	0.0885333	-0.00779177	0.0144855	0.0121264
40	-0.00142614	0.00845241	0.0468666	-0.00476085	0.00952982	-0.0369244	-0.00773575	0.0798692	0.0631254	0.0216912	0.0263364	0.0452712	0.0115906	0.0152236	0.0196384	0.101816	0.0555011	0.0304297	0.0792964	0.0521097	0.0557243	0.134545	-0.00860372	-0.0120612	0.0138292	0.0190613	-0.0180316	0.02374	0.022447	0.00521501	0.0186046	-0.0144622	0.0693793	0.0450471	0.0902366	-0.00708683	0.0161582	0.0138067
41	-0.00273111	0.00754629	0.0452985	-0.00221435	0.00928712	-0.0376118	-0.00672619	0.0803628	0.0643002	0.0171623	0.0272938	0.0463388	0.0116508	0.0256898	0.0205641	0.102123	0.0555011	0.0310585	0.0798088	0.0545007	0.0580313	0.138272	-0.0078613	-0.0123823	0.0154344	0.0233874	-0.0174054	0.0275375	0.0256061	0.00652463	0.0174855	-0.0142615	0.0701822	0.0454962	0.0919466	-0.006555	0.0192752	0.0169079
42	-0.00242351	0.00865686	0.0449758	-0.00044287	0.0106786	-0.0370037	-0.00502256	0.0819102	0.0672936	0.0193076	0.028625	0.0481559	0.0121289	0.0133206	0.0209855	0.103156	0.0567799	0.03089	0.0812207	0.0542897	0.0600474	0.141783	-0.00707032	-0.00950715	0.0184842	0.0313352	-0.0148369	0.0339463	0.0300082	0.0099747	0.0175193	-0.0129881	0.072565	0.0465011	0.0939297	-0.00490829	0.0246314	0.0226208
43	-0.000270314	0.00940034	0.0439172	0.00199291	0.0112125	-0.0348887	-0.00285831	0.0878676	0.0716476	0.0234193	0.031939	0.0522444	0.0136281	0.0256898	0.0245677	0.105143	0.0599344	0.0311345	0.0852367	0.0563994	0.0618831	0.147271	-0.00413071	-0.00613365	0.0246209	0.0455081	-0.010359	0.0457703	0.0359562	0.0152554	0.0179213	-0.0111425	0.0775772	0.0489381	0.0978693	-0.00148467	0.0337691	0.0329513
44	-0.000382169	0.0108873	0.0437616	0.0076395	0.00917387	-0.0345891	-0.00302868	0.10015	0.0776112	0.0263989	0.0364237	0.0577517	0.0150744	0.0371075	0.0311528	0.107157	0.0598917	0.0325852	0.0913987	0.0649086	0.0659491	0.152774	0.00200754	-0.00240075	0.0355855	0.0649352	-0.00417258	0.0633714	0.0435721	0.0221462	0.0183211	-0.0114991	0.0861021	0.0518635	0.103178	0.00449973	0.0467219	0.0478996
45	5.12665e-05	0.0112869	0.0438436	0.0118468	0.00972398	-0.0333466	0.000302868	0.115554	0.082312	0.0334903	0.0424032	0.0645415	0.0165349	0.0504282	0.0428289	0.109844	0.0608722	0.0346277	0.0995783	0.0706751	0.0704706	0.159551	0.0124176	0.00376165	0.0478466	0.0847325	0.004677	0.0850697	0.0542674	0.0302104	0.0185634	-0.00939281	0.0952602	0.0555122	0.109982	0.0138897	0.0627058	0.0658612
46	0.00136555	0.0118166	0.0459184	0.0147254	0.00969162	-0.0319013	0.00562829	0.12814	0.0867424	0.0420118	0.0513971	0.0709591	0.0185471	0.0551855	0.0551523	0.113293	0.0622362	0.0387763	0.109242	0.0779887	0.0758536	0.164869	0.0294839	0.0109399	0.0645651	0.100599	0.0165318	0.10517	0.0658865	0.0376551	0.0197069	-0.00637872	0.103123	0.0596133	0.117327	0.0280592	0.0781853	0.0827842
47	0.00238156	0.0136289	0.0496206	0.0149469	0.0117788	-0.0300066	0.0143168	0.137855	0.0894106	0.0513676	0.0620496	0.0764137	0.0208617	0.0713606	0.0679536	0.117144	0.0627478	0.0453353	0.119035	0.0841772	0.0806142	0.169295	0.0510094	0.0210509	0.0815182	0.112365	0.0278397	0.122932	0.078565	0.0441985	0.0217907	-0.00122241	0.108807	0.0637635	0.124615	0.0457728	0.0923702	0.0975323
48	0.00360264	0.015074	0.0519925	0.0119575	0.0145293	-0.0276184	0.0230495	0.144963	0.0924123	0.065312	0.0729338	0.0812628	0.0241384	0.0922931	0.0791707	0.120769	0.0652628	0.0529874	0.128792	0.0909986	0.08459	0.17302	0.0751137	0.0307162	0.101571	0.121834	0.0399748	0.137576	0.0915906	0.0516525	0.0232103	0.00424549	0.113678	0.0680496	0.131707	0.0652495	0.105234	0.110335
49	0.00416657	0.0159429	0.0561448	0.00996457	0.0168754	-0.0237938	0.0346721	0.149511	0.0957641	0.0725821	0.084343	0.0857102	0.0283403	0.104662	0.0915768	0.123627	0.0685451	0.0604011	0.136585	0.101406	0.0896573	0.176791	0.098693	0.0439035	0.120734	0.130437	0.0515803	0.150081	0.104443	0.0604913	0.024888	0.0114991	0.117586	0.0724563	0.137929	0.08533	0.117055	0.12177
50	0.00444621	0.0165191	0.0600338	0.0114039	0.0198039	-0.0186825	0.0462883	0.154451	0.0989218	0.0843811	0.0948381	0.0894896	0.0339727	0.104662	0.104141	0.125996	0.0744277			0.109212	0.0955951	0.179335	0.118609	0.0572298	0.139613	0.138681	0.0625287	0.160282	0.115133	0.0702454	0.0265879	0.019295	0.121617	0.0771119		0.103225	0.127238	0.131765
51	0.00834246	0.0163007	0.0655418	0.0111825	0.0219234	-0.014241	0.0608323	0.158526	0.104159	0.0901019	0.102019	0.0918764	0.0399855	0.125595	0.115456	0.128006	0.075195			0.117932	0.0996182	0.180954	0.134269	0.0707669	0.15406	0.147412	0.0699211	0.169033	0.12265	0.0794784	0.0293508	0.0281035	0.126382	0.0813091		0.118135	0.135494	0.140297
52	0.0107706	0.0119653	0.0707697	0.0146147	0.024043	-0.0059837	0.0750797	0.161541	0.109073	0.0979083	0.106318	0.0931242	0.0472166	0.172217	0.125187		0.0737031			0.120394	0.100739	0.180614	0.141954	0.0813619	0.166642	0.155606	0.0772864	0.178139	0.129324	0.091894	0.0305874	0.0380686	0.130558			0.127211	0.143781	0.149187
53	0.0140563	0.00742548	0.0766542	0.00830381	0.0266803	-0.000334876	0.0856169	0.16292	0.115475	0.099994	0.109049	0.0952085	0.0543071	0.211227	0.133156		0.0740867			0.117511	0.105053	0.180824	0.1468	0.0886983	0.177891	0.166175	0.0822707	0.186234		0.0918799	0.032226	0.045481	0.134818			0.133495		0.156477
1	0.0161443	0.00553426	0.0801922		0.0288645	0.0076052	0.0934726	0.163758	0.121049	0.103033	0.11055	0.0968367	0.0599491	0.215985	0.138154		0.0710601				0.114222	0.182489	0.146284	0.0908738	0.184657	0.178871	0.0833472	0.193132			0.0331494	0.0523151	0.138396			0.134574
2	0.0179386	0.00400084	0.0837897		0.031518	0.0143996	0.10076	0.163637	0.124377	0.102914	0.111507	0.0982492	0.0649264	0.216936	0.141706		0.060318				0.130924	0.186836	0.144778	0.092436	0.191201	0.191089	0.0842787	0.198565			0.0343236	0.058577	0.140245			0.134857
3	0.0210193	0.00387537	0.0869202		0.0355305	0.0197929	0.104754	0.163912	0.128147	0.102854	0.114349	0.100968	0.0696083	0.216936	0.144532		0.0536681				0.151062	0.193547	0.143916	0.0925414		0.200958	0.083438	0.204063			0.0358902	0.0630502	0.142511
4	0.0229954	0.003341	0.0882675		0.0355791	0.0255475	0.108723	0.164073	0.130538	0.108098	0.116918	0.103129	0.0723355	0.205519	0.145209		0.0422013				0.168898	0.200423	0.142461	0.0908019			0.0801119	0.207222			0.0365153	0.0669002	0.144027
Red colored data are not presented in Figures

## Sheet: Supplementary table 3
Week	Age standardized cumulative excess mortality by countries (death per 100.000 person)
	Spain	United Kingdom	Belgium	Poland	Italy	Netherland	Czech	Romania	Portugal	France	Sweeden	Malta	Austria	Slovenia	Greece	Switzerland	Germany	Lichtenstein	Luxemburg	Slovakia	Estonia	Bulgaria	Lithuania	Norvegia	Dania	Iceland	Croatia	Hungary	Latvia
1	-2.87301	-0.805401	-1.61734	-1.20871	-3.09284	-1.85881	-1.35972	-4.25915	-3.23978	-1.69364	-1.98435	-2.10269	-2.98069	-2.35056	-1.09373	-2.52108	-0.91015	-12.8152	-5.82277	-2.10637	-3.99895	-7.53183	-2.36855	-1.80208	-0.570159	3.60296	-5.60057	-3.87199	-2.41331
2	-5.12749	-0.0293491	-2.19887	-3.22933	-5.81247	-2.36122	-1.87766	-7.98785	-4.76346	-2.83923	-3.00639	-1.38719	-5.41375	-5.02855	-2.09261	-4.41126	-1.50996	-17.3756	-8.71558	-4.0717	-5.51255	-12.6063	-5.5732	-1.25112	-0.516294	4.84273	-11.1055	-7.77398	-4.51621
3	-6.57338	-0.336125	-3.30495	-5.88122	-8.23692	-3.72316	-4.06908	-11.4742	-5.76693	-4.32413	-4.60051	-1.07763	-5.55636	-7.60323	-2.74196	-5.84005	-2.34382	-25.1984	-9.32113	-7.91603	-8.16253	-18.2554	-10.6134	-3.20476	-1.68193	6.82246	-17.2349	-12.0362	-10.2825
4	-7.28515	-2.01192	-5.33099	-9.08763	-10.0806	-6.2032	-5.05554	-15.3378	-7.30636	-5.95906	-6.81884	-3.36339	-5.54224	-9.79757	-3.48372	-6.81888	-3.73657	-19.3683	-10.3432	-9.79637	-11.5094	-20.7247	-16.0476	-3.88633	-3.64641	10.5895	-20.3965	-15.8582	-13.8773
5	-7.51538	-3.37251	-6.59528	-11.2829	-11.748	-7.80629	-5.53718	-18.4349	-7.52006	-7.11864	-7.34463	-7.31672	-4.46311	-11.9951	-2.69549	-7.50091	-4.7951	-27.7993	-12.8692	-11.7381	-14.5431	-21.8844	-22.0631	-6.07352	-5.61552	7.11223	-23.2128	-19.1403	-17.071
6	-8.7561	-5.34907	-9.06687	-13.8491	-13.0118	-9.08127	-7.10773	-19.8135	-9.12343	-8.37475	-9.32752	-9.28609	-6.34765	-13.712	-2.13454	-8.86676	-6.5775	-19.0737	-15.3873	-14.7175	-20.0856	-21.6717	-27.3105	-7.70761	-7.42628	7.1996	-25.2195	-23.6633	-20.5486
7	-10.157	-6.99165	-10.3954	-15.2396	-13.8687	-10.6586	-8.21602	-21.3966	-12.1768	-9.30727	-10.5491	-11.1274	-7.26967	-12.6793	-0.945225	-10.0214	-8.07106	-2.69285	-21.9938	-15.2311	-20.5687	-21.9428	-29.3451	-8.57833	-10.3578	7.70277	-26.0379	-25.9287	-23.9367
8	-11.9511	-8.87323	-11.6713	-16.6937	-14.8767	-14.0079	-9.84524	-23.4529	-13.6492	-10.6765	-12.7411	-15.4094	-8.21992	-14.3534	-1.59709	-11.4967	-10.7007	-1.68418	-22.4484	-18.2177	-21.8147	-23.3216	-35.782	-9.77216	-13.3104	8.36173	-27.0795	-29.2973	-28.9399
9	-13.6076	-9.75574	-14.307	-17.9885	-15.4235	-16.1693	-11.2249	-24.9846	-15.1078	-12.1628	-14.8257	-18.3893	-8.97313	-16.5317	-1.68881	-13.5097	-13.3369	-1.92885	-25.9198	-19.5803	-24.0585	-23.967	-37.4833	-10.6745	-16.9282	8.26777	-29.1144	-30.3276	-34.9003
10	-14.5914	-11.348	-16.7707	-19.1967	-14.2989	-18.4969	-13.3357	-26.7807	-16.8728	-13.1365	-15.7867	-21.0622	-9.20003	-16.9959	-0.715663	-14.8176	-15.5023	-3.73367	-28.4956	-20.8137	-27.3371	-26.895	-39.4354	-12.0215	-19.2977	9.40057	-30.7659	-32.6242	-41.4919
11	-13.2505	-12.1672	-17.8557	-19.4056	-8.18795	-19.1214	-14.4344	-28.6837	-16.8304	-12.936	-17.7337	-16.611	-9.36656	-17.7648	0.191617	-14.8555	-16.5116	-17.0773	-27.6448	-20.5081	-26.0268	-28.1816	-40.7392	-12.4919	-21.6057	7.58002	-30.7458	-34.2551	-44.2215
12	-5.1385	-12.4479	-16.0616	-19.5309	3.40089	-16.4367	-14.3917	-30.1969	-15.5776	-10.5283	-17.2872	-10.0242	-6.78364	-17.4637	1.258	-12.8883	-16.7243	-23.2952	-27.8564	-18.7465	-26.0655	-29.5214	-40.2747	-13.3005	-22.0714	6.90333	-29.6277	-32.5367	-48.1453
13	16.2356	-11.2447	-8.2441	-19.7674	16.8673	-8.17031	-13.9798	-30.6176	-13.18	-5.22855	-15.289	-7.61554	-5.66784	-19.4149	1.61732	-9.41374	-16.362	-14.8582	-23.3779	-18.9527	-26.0649	-29.9439	-38.9278	-11.9669	-22.1289	4.11324	-28.1591	-32.742	-52.5126
14	39.4484	-1.53837	7.2882	-19.8354	27.236	4.77295	-12.9203	-31.0333	-9.96978	3.50669	-9.99061	-7.83831	-3.28797	-20.4519	1.78732	-3.27656	-14.5015	-9.11355	-22.2063	-18.0541	-25.5492	-31.2974	-39.5965	-11.8073	-20.995	6.38064	-29.022	-32.6776	-53.8073
15	55.7877	11.9337	25.2158	-19.4955	35.3998	17.6732	-12.1925	-30.383	-6.80037	10.9567	-2.11324	-6.67127	-0.827357	-17.9112	1.60983	0.96469	-12.1955	-5.98942	-13.1115	-19.4208	-25.1169	-31.7774	-38.5367	-10.8777	-20.1598	6.63343	-28.6171	-31.5716	-54.355
16	65.1424	31.9168	38.6781	-17.975	41.067	26.5895	-11.8846	-29.6241	-4.42745	15.8842	5.10363	-1.18582	1.16348	-16.6468	1.14321	4.5957	-10.5687	-22.4136	-11.1929	-20.888	-24.5997	-32.1846	-37.961	-10.0972	-19.5914	10.2758	-28.496	-30.5277	-56.3792
17	69.6486	50.9194	46.6501	-17.982	44.3057	33.0741	-13.081	-28.6595	-2.72691	17.6843	10.4396	-3.53784	2.36588	-16.6385	0.336628	6.06318	-9.77158	-22.1459	-9.94852	-22.2543	-21.7308	-33.2441	-37.1713	-10.7424	-18.5018	6.40333	-32.1256	-31.3311	-56.5535
18	71.7111	64.2356	49.5695	-17.4502	45.8403	36.4625	-12.9006	-29.3249	-2.02946	17.7031	15.8176	-2.5111	2.10471	-17.3577	-0.0100998	5.875	-9.16595	-18.6205	-11.4831	-22.8844	-21.4959	-34.7682	-36.4433	-11.1111	-18.872	7.47024	-33.6645	-32.5949	-56.6085
19	72.7457	68.9851	52.1425	-17.0914	46.7852	37.0549	-13.7996	-29.1798	-0.425567	17.6764	20.8057	-2.91813	2.67371	-16.8237	-0.849058	5.10543	-9.22931	-11.8493	-8.4965	-22.3799	-20.0586	-36.7307	-37.9787	-11.4277	-19.3264	4.78253	-35.3545	-32.9796	-61.6155
20	72.2757	76.1224	52.2497	-16.3743	47.2635	36.8363	-14.0115	-28.37	-0.402289	17.4016	24.7703	-2.03624	2.64987	-17.86	1.17744	4.28003	-9.43082	-6.99655	-8.24323	-22.775	-21.3476	-35.4649	-38.1771	-12.6945	-20.4523	4.93848	-36.327	-32.5289	-59.1473
21	72.0054	79.7194	52.6434	-16.1444	46.7547	36.3312	-15.2767	-29.5331	0.0952748	17.5236	28.1704	-4.70504	2.91876	-16.6008	2.63142	3.3613	-9.14756	-13.8103	-9.53431	-23.4601	-22.51	-36.8292	-40.3915	-12.6557	-20.4135	7.27664	-37.963	-34.6847	-58.8818
22	71.9613	82.2213	52.623	-15.7884	45.997	35.7949	-16.9228	-30.9699	3.09174	17.3034	28.8995	-5.36576	2.28791	-18.4363	0.167162	2.04032	-9.53137	-19.6932	-7.53619	-25.5049	-20.8577	-40.2849	-40.4958	-14.0787	-20.9896	8.99852	-40.729	-36.3961	-60.6679
23	71.0466	83.1167	51.7712	-14.3329	45.3753	35.3633	-15.5448	-29.7	3.63053	17.1507	30.8942	-4.06019	2.87488	-18.9515	-0.856896	1.68753	-9.00212	-21.1157	-8.71239	-24.6645	-21.9871	-40.3237	-40.2092	-14.9876	-21.6899	3.30031	-40.4019	-34.8477	-61.1176
24	69.6657	83.7153	52.0471	-13.2445	44.1403	35.2739	-15.9609	-28.1305	2.90219	17.1054	32.625	-6.06135	2.9064	-17.9683	-1.71453	1.44913	-8.6603	-21.2005	-11.3051	-24.8316	-21.7671	-40.4865	-36.7452	-15.0875	-21.4942	3.14206	-39.394	-35.1463	-59.6576
25	68.0539	83.2726	50.7434	-13.3683	43.3583	35.0978	-16.3343	-29.9853	1.66646	16.5255	33.741	-5.74347	2.25459	-17.3487	-2.58279	0.435349	-9.14127	-22.7838	-9.08064	-26.7858	-21.5485	-41.6932	-35.0448	-15.1935	-22.6002	-0.27037	-40.8692	-38.0797	-60.4354
26	67.5791	82.3517	50.9911	-12.9469	43.7187	34.3636	-15.8549	-29.595	3.13171	16.9144	34.4506	-8.82834	2.26163	-14.3051	-4.58918	-0.19458	-8.69233	-34.27	-10.5651	-27.6075	-20.2348	-43.3355	-32.7843	-16.5492	-22.2356	-8.44574	-40.9023	-37.878	-57.6686
27	67.8114	81.8852	48.9965	-11.2863	44.3857	33.3187	-14.8982	-25.6158	4.45304	15.667	34.2068	-6.97092	3.56776	-13.8258	-2.89958	-0.486906	-9.02992	-14.5631	-11.2159	-26.7622	-19.6209	-40.3143	-32.2603	-18.173	-21.6742	-12.3043	-40.5167	-36.7753	-55.9628
28	68.3274	80.4899	47.378	-10.8504	44.0432	32.622	-14.9693	-23.8566	6.99134	15.3716	33.8853	-7.62507	3.59041	-14.7424	-3.13033	-0.620124	-9.26809	-29.4066	-13.1668	-26.3747	-19.7365	-38.9135	-31.9917	-19.8162	-21.8256	-10.6243	-41.2491	-37.748	-58.4136
29	68.7753	79.5779	46.3505	-10.2261	43.3275	31.1107	-15.8234	-22.5603	12.937	14.4163	32.8692	-6.43075	3.02268	-15.0909	-3.57582	-2.23143	-9.90954	-28.4045	-14.0799	-27.4728	-20.1001	-39.668	-30.6992	-19.5414	-21.2526	-11.2401	-43.1486	-39.7688	-59.1831
30	69.6464	78.8495	43.8791	-10.235	42.9979	30.2529	-15.6294	-20.7619	16.8541	13.9556	32.257	-7.13506	2.71409	-15.4554	-4.1298	-3.23053	-10.9429	-34.5988	-16.2001	-29.3742	-20.1906	-39.4359	-30.9927	-20.0377	-22.5327	-15.3044	-42.2504	-41.8239	-59.5582
31	71.3889	78.226	43.8668	-9.39037	43.6608	30.0002	-14.5686	-16.6563	18.6473	14.2852	31.6247	-7.40766	2.49219	-14.3351	-1.82444	-2.74507	-11.2128	-39.0199	-13.749	-30.4342	-17.8886	-36.1169	-30.4166	-19.4661	-22.8078	-16.024	-40.6612	-42.3682	-60.2479
32	73.0179	77.561	45.1155	-7.12178	43.1852	29.357	-13.3345	-12.8824	18.9642	14.6044	31.6928	-8.41659	2.43454	-14.1695	-1.55956	-3.0734	-10.58	-32.6048	-11.1239	-27.8366	-17.7438	-34.4283	-29.4899	-19.5226	-23.3445	-18.0396	-40.5487	-42.3371	-59.0694
33	74.7659	77.5631	53.1475	-4.06755	44.0341	32.7014	-11.4294	-9.03443	19.1699	16.5535	31.2966	-9.58787	4.4173	-12.7321	-1.46425	-2.76899	-7.4101	-32.4439	-6.12119	-27.3517	-17.1137	-32.8789	-27.659	-19.4069	-22.9839	-16.8639	-40.3122	-42.001	-57.6534
34	76.0872	78.0237	55.0618	-1.40007	44.5707	33.6664	-11.0203	-5.50113	19.0774	16.2182	31.397	-4.53659	4.39436	-13.9191	-0.398451	-2.85195	-6.62666	-33.9872	-4.60576	-27.2073	-17.6048	-32.3201	-24.9949	-19.1044	-23.1028	-21.0849	-40.8673	-42.5879	-56.1767
35	77.8151	79.3668	54.5325	-0.985566	45.173	33.879	-10.6826	-1.31696	20.7691	16.114	29.7725	-2.41397	5.03251	-15.8209	0.171972	-3.2537	-6.78414	-35.1856	-8.84115	-26.5034	-16.4441	-30.8469	-24.9301	-20.2105	-23.5068	-25.5707	-39.7344	-43.9958	-57.0231
36	79.2945	76.2329	54.4531	0.119437	45.5303	34.0694	-10.4723	2.26719	21.9058	16.3564	29.1201	-1.07748	6.39413	-14.9353	1.27244	-3.76919	-6.40964	-18.8431	-7.29378	-26.7025	-15.9389	-28.7226	-25.2627	-20.6835	-23.3772	-19.3716	-38.7524	-44.3505	-57.7858
37	81.5282	76.6643	53.887	1.67487	46.0192	34.037	-9.86102	5.08141	25.1034	16.9668	28.5531	-1.13212	7.68107	-14.5994	2.43557	-3.49501	-5.89139	-24.9892	-7.4654	-25.7437	-17.0588	-27.8864	-23.3061	-19.3227	-23.2982	-22.1617	-36.5644	-44.1088	-59.4222
38	83.5287	76.6094	54.475	4.11564	46.7712	34.1062	-7.9245	8.56482	26.7642	18.0047	27.6435	0.767587	9.12432	-12.3873	3.93236	-3.8404	-4.97852	-20.0494	-3.97928	-26.6521	-15.1456	-27.658	-22.8406	-18.351	-21.7041	-21.7704	-34.847	-42.6481	-60.4619
39	85.2904	76.5186	54.3164	5.49428	46.3965	34.8	-4.78918	10.5999	26.3817	17.8684	27.0916	5.70345	9.25364	-13.2891	4.7305	-4.10116	-4.47492	-14.7926	-6.64752	-26.3856	-12.0884	-27.8738	-20.9418	-18.8026	-22.4056	-28.018	-34.9146	-42.642	-60.8553
40	87.1611	76.9336	53.6862	6.8913	46.883	35.9989	-2.71637	12.3962	27.6929	18.6587	25.859	10.7107	9.80219	-12.8796	5.00286	-4.81671	-3.86043	-19.3855	-6.51262	-24.4914	-11.1852	-28.0889	-21.4351	-17.7892	-22.4253	-31.0485	-33.142	-41.8593	-62.338
41	89.7399	76.7575	53.7461	10.8717	46.8604	36.5322	1.51959	16.4665	29.3044	19.1427	24.1681	11.9083	10.3394	-12.0734	5.19016	-4.59326	-4.15724	-9.28445	-11.6572	-23.7178	-11.9722	-27.3483	-20.1987	-18.2736	-24.2265	-29.1018	-33.9217	-41.2967	-63.5653
42	92.1222	77.2911	54.8668	18.0956	47.5601	38.7674	10.1563	22.164	30.677	20.1467	23.5303	10.4833	11.261	-9.81059	4.52012	-4.77682	-4.02206	-19.3025	-10.4246	-20.1466	-11.2529	-26.654	-18.0739	-19.4209	-24.5129	-28.5199	-30.8066	-38.1334	-62.9185
43	96.0125	78.7226	59.769	31.8761	50.374	42.2889	26.3805	30.2892	31.776	22.9131	22.2763	12.1757	13.9417	-4.51406	4.164	-2.54902	-2.87472	-11.6334	-7.21712	-14.1632	-11.3029	-22.5737	-15.5633	-19.0319	-22.8215	-26.8693	-26.8994	-32.2992	-60.3666
44	100.006	80.1675	70.6126	52.5855	54.9447	47.3897	48.6187	40.8401	35.0079	26.7234	21.7679	18.1538	17.7167	5.26114	5.04018	2.02715	-1.8197	-3.12686	-5.24682	-5.79649	-14.2589	-13.7025	-16.0984	-18.7353	-23.4831	-22.2325	-22.7675	-24.0089	-60.2986
45	104.853	82.2295	84.0985	78.1576	61.1626	51.2365	71.6525	55.7852	38.5636	31.561	21.4857	22.1651	22.8245	16.4353	6.4373	10.5095	-0.734784	4.62766	0.402305	3.84654	-14.0925	1.23723	-12.0266	-18.9485	-23.5754	-18.7828	-15.4025	-11.8339	-58.6987
46	108.599	84.9785	95.0608	101.821	68.5855	54.8358	89.771	72.0788	42.8872	36.0515	22.8912	26.8219	30.7285	31.6953	9.77478	19.468	0.818286	9.64633	7.25887	12.9501	-14.9013	26.7017	-5.38977	-19.5648	-22.8549	-16.5379	-6.65365	4.37599	-56.7915
47	111.648	88.1387	103.443	122.567	76.1655	56.718	102.927	90.0056	46.7206	39.7812	25.6951	31.2226	39.9415	47.4261	15.4432	28.791	2.68599	21.2455	15.1278	20.6754	-12.7939	58.8156	5.93934	-19.6098	-22.3348	-17.3691	5.62682	19.861	-54.2896
48	114.164	91.0606	109.29	139.611	83.7194	58.9252	113.474	108.349	49.7509	43.0301	27.335	35.9588	49.4868	66.1805	22.0557	36.9072	5.47815	41.0809	26.0266	29.6789	-10.2697	94.868	17.517	-20.3789	-21.6662	-20.8945	17.0228	36.6901	-51.4901
49	116.716	93.2397	112.929	153.99	89.6165	61.4513	122.744	126.501	53.7451	46.0518	30.4355	42.57	59.518	83.7602	28.376	45.8486	9.17474	53.7168	31.8252	40.6526	-8.38708	129.941	32.7538	-21.7737	-21.6544	-22.9057	33.0438	52.6952	-46.2879
50	118.272	94.9769	116.877	165.557		63.7644	131.976	141.434	58.4473	48.5538	33.4129	48.2008	68.6631	101.132		54.9303	14.2437	50.9015	41.5686	52.8367	-5.68629	159.922	48.1738	-21.9285	-21.8407	-22.4744	49.1798	67.8891	-39.4023
51	119.097	96.3244	119.968	175.378		68.0473	141.619	151.887	61.422	49.8878	37.7154	54.9794	74.8206	114.339		63.0514	19.6662	69.9068	46.2422	64.2013	-3.91319	183.245	67.2539	-22.9485	-18.4901	-23.0364	65.8439	78.0518	-33.5507
52	118.356		122.104	185.517		72.0342	150.409	160.988	61.6359	50.3219	41.7367	56.6709	78.3403	125.619		69.9382	26.26	111.234	52.3025	79.2392	-2.12854	194.123	86.043	-24.8172	-16.6182	-20.597	78.8664	87.9544	-22.3202
53	118.048		122.926	194.501		77.3967	161.963		64.8416	51.3125	46.3316	53.3049	80.3799	135.697		75.4206	32.6651	146.12	53.5663	78.4822	0.0510994	200.759	99.8698	-26.6084	-13.8258	-26.2659	87.4413	94.5541	-14.7603
1	118.908		123.178	202.379		82.0003	176.027		72.5419	52.0722	48.9431		81.3345	141.331		78.6677	37.6535	149.033	55.5204		2.06986	199.331	109.999	-29.1312	-12.2973		89.6033	95.5502	-4.00321
2	121.789		122.572	208.53		84.4921	189.381		87.1424	52.6407	51.5625		81.8436	146.81		80.8354	42.0224	149.067	54.2443		4.1324	196.365	119.439	-30.7118	-11.1051		90.9723	96.4576	5.10636
3	126.566		122.333	214.653		87.449	199.997		104.802	54.263	53.8152		84.1149			82.3511	46.1264	150.404	53.6132		8.0247	194.552	124.485	-32.5159	-8.56474		90.5247	94.6926	12.0793
4	131.514		121.944	218.01		89.011			120.409	55.4783	54.5511		86.075			82.3068	48.3344	141.389	57.1532		7.31724	191.83	129.407	-33.9716	-7.13767		88.0783	89.5304	19.844
5	134.677		119.708	217.995		90.3245			130.091	56.4529	53.4744					79.7776	48.9285	138.698				188.562	130.52	-37.6598	-6.95884				27.0466
6	135.149		117.207	217.657					134.992	56.3737	50.216						48.5968					187.475	132.905	-41.4304	-8.43881
Red colored data are not presented in Figures
Difference between periods (weeks)	Spain	United Kingdom	Belgium	Poland	Italy	Netherland	Czech	Romania	Portugal	France	Sweeden	Malta	Austria	Slovenia	Greece	Switzerland	Germany	Lichtenstein	Luxemburg	Slovakia	Estonia	Bulgaria	Lithuania	Norvegia	Dania	Iceland	Croatia	Hungary	Latvia
13th vs 1st	19.1086	-10.4393	-6.62676	-18.5587	19.9601	-6.31149	-12.6201	-26.3584	-9.94023	-3.53491	-13.3046	-5.51286	-2.68714	-17.0643	2.71105	-6.89265	-15.4518	-2.04298	-17.5552	-16.8463	-22.0659	-22.4121	-36.5592	-10.1648	-21.5587	0.510271	-22.5585	-28.87	-50.0993
26th vs 13th	51.3435	93.5964	59.2352	6.82049	26.8514	42.5339	-1.87514	1.02255	16.3117	22.1429	49.7396	-1.21279	7.92947	5.10984	-6.2065	9.21916	7.66962	-19.4118	12.8128	-8.65487	5.83006	-13.3916	6.14349	-4.58239	-0.106697	-12.559	-12.7433	-5.13598	-5.15599
39th vs 26th	17.7113	-5.83307	3.3253	18.4412	2.67786	0.436418	11.0658	40.195	23.25	0.954008	-7.35908	14.5318	6.99202	1.01593	9.31968	-3.90658	4.2174	19.4774	3.91756	1.22193	8.14642	15.4617	11.8425	-2.25333	-0.169979	-19.5722	5.98777	-4.764	-3.18668
last available for 2020 vs 39th	33.0654	19.8057	67.7872	180.023	43.22	37.2342	155.198	150.388	35.2542	32.4535	14.6452	50.9675	69.0866	138.908	23.6455	74.0394	30.7349	126.026	58.95	105.625	9.95986	221.997	106.985	-6.01463	5.78736	7.42101	113.781	130.596	38.5351

## Sheet: Supplementary table 4
Region/country	Time period (week)			Total excess deaths	Recorded COVID-19 deaths	COVID-19 as % of total
Scandinavian countries
Denmark	1	-	52	578	1174	2.03114
Finland	1	-	52	644	524	0.813665
Sweden	1	-	52	6251	9424	1.5076
Iceland	1	-	52	33	28	0.848485
Baltic EU countries
Estonia	1	-	52	372	204	0.548387
Latvia	1	-	52	170	559	3.28824
Lithuania	1	-	52	2974.75	1619	0.544247
Benelux countries
Belgium	1	-	52	17591	19158	1.08908
Netherlands	1	-	52	16434	10998	0.669222
Luxembourg	1	-	52	411	478	1.16302
Western EU countries
Austria	1	-	52	8606	5881	0.68336
France	1	-	52	56106	63163	1.12578	(excl. unknown age groups)
Germany	1	-	52	43967	30502	0.693748
Liechtenstein	1	-	52	45	31	0.688889
Switzerland	1	-	52	8317	7210	0.866899
United Kingdom	1	-	51	77183	70752	0.916679
Mediterranean EU countries
Cyprus	1	-	51	432	112	0.259259
Greece	1	-	49	7349	4606	0.626752
Italy	1	-	49	87499	71925	0.822009
Malta	1	-	52	428	210	0.490654
Portugal	1	-	52	11168	6619	0.592676
Spain	1	-	52	75209	50046	0.665426
Balkan EU countries
Bulgaria	1	-	52	15344	7164	0.466893
Croatia	1	-	52	4245	3671	0.864782
Slovenia	1	-	52	3374	2565	0.760225
Central-Eastern EU countries
Czechia	1	-	52	17229	11292	0.655407
Hungary	1	-	52	9998	9047	0.904881
Poland	1	-	52	71631	27118	0.378579
Romania	1	-	52	33630	15230	0.452869
Slovakia	1	-	52	4894	1773	0.36228

## Sheet: Supplementary table 5
Age standardized mortality risk of countries - mean 2016-2019 yearly and weekly (per 100.000 inhabitant)
Countries	Yearly (1-52 week) mean	Weekly mean (2016-2019)
Bulgaria	1557.4	29.9499
Romania	1463.8	28.15
Latvia	1427.11	27.4444
Hungary	1419.86	27.305
Balkan Countries	1380.7	26.552
Lithuania	1363.46	26.2204
Baltic countries	1340.21	25.7732
Slovakia	1301.15	25.0222
Cemtral-Eastern Europe	1299.16	24.9839
Croatia	1280.18	24.6189
V4 countries	1246.05	23.9624
Poland	1211.34	23.2949
Czech Republic	1181.54	22.7219
Estonia	1159.25	22.2932
Dania	1011.32	19.4484
Germany	999.396	19.2192
European mean	979.69	18.8402
Slovenia	980.912	18.8637
United Kingdom	965.506	18.5674
Netherland	959.551	18.4529
Portugal	958.006	18.4232
Greece	950.585	18.2805
Benelux countries	945.54	18.1835
Cyprus	939.251	18.0625
Belgium	936.294	18.0056
Finnland	934.579	17.9727
Western European countries	929.752	17.8798
Austria	925.287	17.794
Scandinavian countries	919.356	17.6799
Luxemburg	896.424	17.2389
Iceland	891.713	17.1483
Norwegian	888.807	17.0924
Malta	881.47	16.9513
Sweden	873.428	16.7967
Lichtenstein	856.232	16.466
Mediterranean EU countries	854.039	16.4238
Italy	847.515	16.2984
France	822.69	15.821
Spain	813.846	15.6509
Switzerland	800.365	15.3916

## Sheet: HUN weekly mort by age cohorts
Weekly mortality data for Hungary
Year	Week			Férfi														Nő														Age cohort													standardized weekly			Total population by age cohorts
	Week	Start	Closed	0–34	35–39	40–44	45–49	50–54	55–59	60–64	65–69	70–74	75–79	80–84	85–89	90+	Összesen	0–34	35–39	40–44	45–49	50–54	55–59	60–64	65–69	70–74	75–79	80–84	85–89	90+	Összesen	0–34	35–39	40–44	45–49	50–54	55–59	60–64	65–69	70–74	75–79	80–84	85+	Total				0–34	35–39
				éves														éves																													ESP 2013	40000	7000
2015.	1.	2014-12-29	2015-01-04	19	13	15	38	71	111	186	164	162	203	194	123	64	1363	22	4	6	10	35	46	84	94	139	185	308	300	204	1437	41	17	21	48	106	157	270	258	301	388	502	691	2800	31.6143		2015	3830733	834686
	2.	2015-01-05	2015-01-11	25	7	33	40	60	139	176	180	182	177	186	119	73	1397	11	2	10	16	33	63	115	115	147	225	312	288	271	1608	36	9	43	56	93	202	291	295	329	402	498	750	3004	33.844		2016	3785503	795163
	3.	2015-01-12	2015-01-18	21	8	17	37	74	115	151	157	192	197	166	139	84	1358	13	9	4	15	26	60	111	100	156	218	292	309	229	1542	34	17	21	52	100	175	262	257	348	415	458	760	2899	32.9305		2017	3743466	755139
	4.	2015-01-19	2015-01-25	24	16	14	37	58	112	183	183	184	202	202	150	84	1449	16	6	9	18	40	69	98	113	151	200	305	310	221	1556	40	22	23	55	98	181	281	296	335	402	507	765	3005	33.9538		2018	3722286	716695
	5.	2015-01-26	2015-02-01	19	9	20	30	51	121	166	165	197	196	184	147	88	1393	13	9	17	16	34	62	100	119	144	232	314	358	256	1674	32	18	37	46	85	183	266	284	341	428	498	849	3067	34.9398		2019	3711667	681817
	6.	2015-02-02	2015-02-08	22	12	16	52	69	104	163	206	214	231	205	167	87	1548	14	1	14	18	43	75	104	141	179	225	344	353	291	1802	36	13	30	70	112	179	267	347	393	456	549	898	3350	38.1557		2020	3711667	681817
	7.	2015-02-09	2015-02-15	13	17	21	39	57	106	162	198	198	191	227	184	78	1491	11	8	12	16	35	70	105	128	156	235	382	352	279	1789	24	25	33	55	92	176	267	326	354	426	609	892	3279	37.2944
	8.	2015-02-16	2015-02-22	26	12	25	29	53	142	176	184	199	218	207	195	92	1558	17	6	7	15	31	57	92	117	196	241	335	377	300	1791	43	18	32	44	84	199	268	301	395	459	542	964	3349	38.3256		2015	0.0104419	0.00838639
	9.	2015-02-23	2015-03-01	16	12	19	33	66	113	183	147	212	178	221	168	88	1456	13	7	12	19	30	56	81	96	163	243	315	357	272	1664	29	19	31	52	96	169	264	243	375	421	536	884	3119	35.6655		2016	0.0105666	0.00880323
	10.	2015-03-02	2015-03-08	27	10	18	43	69	113	140	179	170	182	196	140	87	1374	7	6	11	18	32	63	83	111	141	230	316	338	232	1588	34	16	29	61	101	176	223	290	311	412	512	797	2962	33.7527		2017	0.0106853	0.00926982
	11.	2015-03-09	2015-03-15	21	12	17	39	69	113	158	159	172	164	186	132	65	1307	11	7	5	22	29	44	93	111	154	195	277	322	200	1470	32	19	22	61	98	157	251	270	326	359	463	719	2777	31.4466		2018	0.0107461	0.00976706
	12.	2015-03-16	2015-03-22	13	18	23	34	73	113	153	171	192	186	168	127	68	1339	14	3	6	13	35	59	82	96	136	204	282	266	229	1425	27	21	29	47	108	172	235	267	328	390	450	690	2764	31.2792		2019	0.0107768	0.0102667
	13.	2015-03-23	2015-03-29	22	12	15	32	61	118	155	144	186	171	192	125	63	1296	7	6	7	14	35	51	101	110	133	196	272	267	195	1394	29	18	22	46	96	169	256	254	319	367	464	650	2690	30.2971		2020	0.0107768	0.0102667
	14.	2015-03-30	2015-04-05	19	14	21	30	50	120	155	167	156	183	161	114	64	1254	11	8	10	16	25	51	85	93	144	186	279	266	211	1385	30	22	31	46	75	171	240	260	300	369	440	655	2639	29.7556
	15.	2015-04-06	2015-04-12	19	11	14	33	53	114	178	159	164	157	191	91	77	1261	12	5	11	19	22	58	90	89	122	188	264	252	219	1351	31	16	25	52	75	172	268	248	286	345	455	639	2612	29.3447
	16.	2015-04-13	2015-04-19	18	18	16	28	46	100	155	154	167	177	176	129	67	1251	8	6	17	18	29	37	104	96	134	194	262	264	192	1361	26	24	33	46	75	137	259	250	301	371	438	652	2612	29.4652
	17.	2015-04-20	2015-04-26	22	13	15	44	44	110	141	173	156	174	158	123	65	1238	6	9	15	15	31	47	87	95	147	173	249	281	205	1360	28	22	30	59	75	157	228	268	303	347	407	673	2597	29.3786
	18.	2015-04-27	2015-05-03	17	10	23	30	51	114	114	145	169	144	165	98	72	1152	17	7	10	20	25	42	86	101	146	162	268	235	196	1315	34	17	33	50	76	156	200	246	315	306	433	601	2467	27.7926
	19.	2015-05-04	2015-05-10	29	10	28	37	52	84	139	154	140	139	169	100	83	1164	8	1	7	17	24	62	81	92	125	151	254	247	187	1256	37	11	35	54	76	146	220	246	265	290	423	617	2420	27.292
	20.	2015-05-11	2015-05-17	26	9	19	27	67	90	144	146	149	152	154	109	48	1140	12	7	9	11	22	57	95	92	102	174	213	211	148	1153	38	16	28	38	89	147	239	238	251	326	367	516	2293	25.6493
	21.	2015-05-18	2015-05-24	21	12	18	35	43	102	167	118	146	128	136	110	66	1102	7	7	6	14	32	57	66	100	109	179	229	207	159	1172	28	19	24	49	75	159	233	218	255	307	365	541	2273	25.4846
	22.	2015-05-25	2015-05-31	25	10	22	36	49	95	162	139	140	138	129	102	53	1100	9	6	9	10	26	46	73	91	106	141	200	211	149	1077	34	16	31	46	75	141	235	230	246	279	329	515	2177	24.3518
	23.	2015-06-01	2015-06-07	33	5	17	22	59	111	137	183	172	154	149	113	63	1218	13	1	10	18	27	51	82	93	129	170	234	220	168	1216	46	6	27	40	86	162	219	276	301	324	383	564	2434	27.326
	24.	2015-06-08	2015-06-14	23	16	10	29	45	102	172	132	143	144	123	96	71	1106	11	2	12	18	27	47	90	99	135	157	204	212	178	1192	34	18	22	47	72	149	262	231	278	301	327	557	2298	25.7457
	25.	2015-06-15	2015-06-21	21	11	19	30	41	82	139	112	119	120	158	97	55	1004	18	8	11	17	20	45	60	92	95	135	186	199	177	1063	39	19	30	47	61	127	199	204	214	255	344	528	2067	23.2731
	26.	2015-06-22	2015-06-28	30	14	14	26	51	97	132	133	162	116	122	91	50	1038	14	4	15	14	30	42	77	92	118	150	198	192	157	1103	44	18	29	40	81	139	209	225	280	266	320	490	2141	23.9455
	27.	2015-06-29	2015-07-05	22	11	12	22	61	110	138	154	163	169	163	97	65	1187	14	7	9	19	31	44	72	90	129	164	219	216	182	1196	36	18	21	41	92	154	210	244	292	333	382	560	2383	26.8223
	28.	2015-07-06	2015-07-12	29	10	14	40	59	100	170	133	177	152	154	101	59	1198	11	–	7	23	32	51	87	92	114	177	253	238	208	1293	40	10	21	63	91	151	257	225	291	329	407	606	2491	28.0354
	29.	2015-07-13	2015-07-19	34	20	18	29	64	100	168	127	148	120	148	117	65	1158	14	3	11	18	25	58	81	81	112	156	238	229	174	1200	48	23	29	47	89	158	249	208	260	276	386	585	2358	26.4563
	30.	2015-07-20	2015-07-26	45	11	12	39	63	101	161	149	184	173	164	114	80	1296	12	7	7	21	26	49	80	87	139	183	261	267	190	1329	57	18	19	60	89	150	241	236	323	356	425	650	2624	29.6419
	31.	2015-07-27	2015-08-02	19	11	14	25	55	94	139	145	120	113	136	101	60	1032	13	8	11	12	17	35	55	79	98	135	190	186	149	988	32	19	25	37	72	129	194	224	218	248	326	496	2020	22.6816
	32.	2015-08-03	2015-08-09	29	10	23	29	51	92	160	137	165	149	138	109	63	1155	13	3	5	15	40	33	90	108	130	162	230	219	175	1223	42	13	28	44	91	125	250	245	295	311	368	565	2377	26.6957
	33.	2015-08-10	2015-08-16	19	15	26	26	68	100	153	184	173	162	158	125	77	1286	14	6	13	17	37	55	96	120	141	181	278	288	215	1461	33	21	39	43	105	155	249	304	314	343	436	704	2746	31.0169
	34.	2015-08-17	2015-08-23	24	9	12	37	54	94	126	115	112	132	118	92	54	979	7	3	10	10	24	34	75	76	83	139	199	208	155	1023	31	12	22	47	78	128	201	191	195	271	317	509	2002	22.5926
	35.	2015-08-24	2015-08-30	23	15	17	43	44	88	131	138	145	146	136	109	71	1106	9	8	9	16	25	54	81	80	101	161	213	228	191	1176	32	23	26	59	69	142	212	218	246	307	349	597	2280	25.7855
	36.	2015-08-31	2015-09-06	17	10	15	30	43	85	141	140	150	154	120	106	71	1082	7	8	4	17	23	52	67	75	117	169	205	231	163	1138	24	18	19	47	66	137	208	215	267	323	325	569	2218	25.1043
	37.	2015-09-07	2015-09-13	28	8	17	43	55	108	138	155	121	116	157	107	66	1119	6	6	9	15	27	57	73	80	111	135	201	186	167	1073	34	14	26	58	82	165	211	235	232	251	358	526	2192	24.5351
	38.	2015-09-14	2015-09-20	22	12	15	41	46	108	141	169	149	140	156	122	59	1180	5	5	14	12	37	51	82	83	121	177	217	238	157	1199	27	17	29	53	83	159	223	252	270	317	373	576	2379	26.7457
	39.	2015-09-21	2015-09-27	18	10	21	28	52	78	162	142	130	135	141	91	64	1072	15	8	6	13	27	48	66	80	131	141	204	189	147	1075	33	18	27	41	79	126	228	222	261	276	345	491	2147	23.9992
	40.	2015-09-28	2015-10-04	15	11	20	28	44	102	121	129	141	144	142	97	80	1074	11	5	8	14	26	67	93	97	120	143	172	193	169	1118	26	16	28	42	70	169	214	226	261	287	314	538	2191	24.6038
	41.	2015-10-05	2015-10-11	21	17	15	30	49	88	136	144	163	169	138	103	70	1143	8	4	7	17	27	52	81	87	108	173	240	213	172	1189	29	21	22	47	76	140	217	231	271	342	378	558	2332	26.2671
	42.	2015-10-12	2015-10-18	23	12	27	40	57	100	144	158	160	156	143	122	81	1223	5	3	6	18	32	44	79	90	118	165	210	273	197	1240	28	15	33	58	89	144	223	248	278	321	353	671	2461	27.9606
	43.	2015-10-19	2015-10-25	26	12	17	41	58	92	148	140	172	161	143	121	59	1190	10	3	9	14	26	57	82	93	135	148	252	250	168	1247	36	15	26	55	84	149	230	233	307	309	395	597	2436	27.4314
	44.	2015-10-26	2015-11-01	19	8	16	28	61	105	150	146	146	151	135	92	55	1112	12	5	8	15	30	58	83	113	111	163	256	251	201	1306	31	13	24	43	91	163	233	259	257	314	391	597	2416	27.1929
	45.	2015-11-02	2015-11-08	26	13	21	26	53	113	165	150	156	158	160	120	53	1214	12	1	7	18	25	53	85	95	118	174	235	210	178	1211	38	14	28	44	78	166	250	245	274	332	395	561	2425	27.145
	46.	2015-11-09	2015-11-15	29	8	24	30	46	103	166	128	144	137	146	110	58	1129	13	8	9	17	19	42	65	90	108	161	252	227	175	1186	42	16	33	47	65	145	231	218	252	298	398	570	2315	26.0112
	47.	2015-11-16	2015-11-22	16	4	11	26	58	98	156	132	145	161	170	126	72	1175	12	7	10	13	26	43	70	118	130	149	231	249	207	1265	28	11	21	39	84	141	226	250	275	310	401	654	2440	27.6807
	48.	2015-11-23	2015-11-29	20	12	12	37	64	98	152	152	150	170	159	111	57	1194	5	4	10	10	28	56	85	82	122	158	245	244	146	1195	25	16	22	47	92	154	237	234	272	328	404	558	2389	26.8177
	49.	2015-11-30	2015-12-06	21	9	26	34	49	97	162	154	138	158	135	104	50	1137	9	6	5	13	28	65	80	98	121	153	230	262	178	1248	30	15	31	47	77	162	242	252	259	311	365	593	2384	26.7951
	50.	2015-12-07	2015-12-13	28	16	13	31	47	94	158	160	163	182	126	111	68	1197	17	11	4	22	29	47	75	94	117	163	234	241	167	1221	45	27	17	53	76	141	233	254	280	345	360	587	2418	27.2207
	51.	2015-12-14	2015-12-20	24	17	21	48	58	118	150	151	143	135	145	119	56	1185	12	6	10	12	24	47	93	93	119	165	223	235	182	1221	36	23	31	60	82	165	243	244	262	300	368	592	2406	26.9934
	52.	2015-12-21	2015-12-27	22	13	15	47	67	105	144	175	160	157	181	96	62	1244	10	8	8	11	27	56	95	94	112	190	227	238	194	1270	32	21	23	58	94	161	239	269	272	347	408	590	2514	28.2247
	53.	2015-12-28	2016-01-03	11	8	22	36	64	116	175	150	163	158	164	107	67	1241	6	5	10	12	16	50	110	102	117	200	231	235	184	1278	17	13	32	48	80	166	285	252	280	358	395	593	2519	28.2068
2016.	1.	2016-01-04	2016-01-10	23	8	23	42	55	110	189	177	186	182	187	142	100	1424	9	7	10	20	33	51	90	111	141	176	258	264	229	1399	32	15	33	62	88	161	279	288	327	358	445	735	2823	31.4933
	2.	2016-01-11	2016-01-17	19	7	22	33	65	107	155	160	186	154	142	129	77	1256	5	6	7	30	20	44	100	117	130	193	260	268	204	1384	24	13	29	63	85	151	255	277	316	347	402	678	2640	29.4532
	3.	2016-01-18	2016-01-24	24	11	14	37	67	99	138	160	172	162	178	133	57	1252	14	8	9	19	29	54	83	99	143	159	240	269	184	1310	38	19	23	56	96	153	221	259	315	321	418	643	2562	28.6109
	4.	2016-01-25	2016-01-31	12	9	28	38	54	102	149	168	152	148	157	155	70	1242	9	3	10	16	21	50	80	103	134	191	271	267	218	1373	21	12	38	54	75	152	229	271	286	339	428	710	2615	29.3058
	5.	2016-02-01	2016-02-07	15	10	14	33	53	106	128	132	155	172	145	113	69	1145	15	10	6	23	21	55	93	111	111	174	271	248	200	1338	30	20	20	56	74	161	221	243	266	346	416	630	2483	27.7344
	6.	2016-02-08	2016-02-14	24	10	21	46	62	93	165	183	170	174	150	123	69	1290	14	4	12	13	26	53	96	114	129	167	258	248	216	1350	38	14	33	59	88	146	261	297	299	341	408	655	2639	29.3288
	7.	2016-02-15	2016-02-21	19	20	16	37	59	101	149	173	192	179	158	115	66	1284	6	8	12	16	21	38	96	104	130	155	231	263	211	1291	25	28	28	53	80	139	245	277	322	334	389	655	2575	28.69
	8.	2016-02-22	2016-02-28	29	11	13	31	57	106	145	155	164	173	147	120	72	1223	19	5	11	24	25	47	90	94	99	174	224	249	207	1268	48	16	24	55	82	153	235	249	263	347	371	648	2491	27.8474
	9.	2016-02-29	2016-03-06	19	10	12	27	46	113	182	174	176	171	152	112	68	1262	13	2	7	17	19	51	80	111	125	179	236	235	198	1273	32	12	19	44	65	164	262	285	301	350	388	613	2535	28.1205
	10.	2016-03-07	2016-03-13	15	12	27	35	51	110	155	175	136	163	165	102	50	1196	11	7	14	13	27	35	83	112	127	190	219	261	201	1300	26	19	41	48	78	145	238	287	263	353	384	614	2496	27.7314
	11.	2016-03-14	2016-03-20	19	12	15	28	62	91	160	155	185	149	151	116	72	1215	15	5	6	16	25	47	78	97	129	184	237	202	182	1223	34	17	21	44	87	138	238	252	314	333	388	571	2437	27.0714
	12.	2016-03-21	2016-03-27	25	9	12	38	53	106	157	154	151	175	182	116	65	1243	8	4	7	15	29	45	83	91	112	171	238	255	180	1238	33	13	19	53	82	151	240	245	263	346	420	616	2481	27.6588
	13.	2016-03-28	2016-04-03	16	9	16	31	56	114	157	180	155	168	160	116	69	1247	6	5	16	13	29	51	87	100	117	176	224	260	206	1290	22	14	32	44	85	165	244	280	272	344	384	651	2537	28.2817
	14.	2016-04-04	2016-04-10	21	10	16	34	64	92	155	148	160	165	144	106	69	1184	11	7	8	8	25	57	80	97	145	168	220	259	187	1272	32	17	24	42	89	149	235	245	305	333	364	621	2456	27.419
	15.	2016-04-11	2016-04-17	27	12	15	46	50	90	146	155	128	151	139	106	57	1122	15	6	9	20	26	43	74	107	95	184	213	219	185	1196	42	18	24	66	76	133	220	262	223	335	352	567	2318	25.77
	16.	2016-04-18	2016-04-24	16	7	23	32	43	93	139	156	134	147	135	117	66	1108	11	4	8	17	20	49	77	91	125	190	224	231	194	1241	27	11	31	49	63	142	216	247	259	337	359	608	2349	26.2435
	17.	2016-04-25	2016-05-01	19	10	13	34	38	104	165	190	156	153	159	100	76	1217	22	11	15	20	26	36	75	86	84	152	237	214	169	1147	41	21	28	54	64	140	240	276	240	305	396	559	2364	26.1191
	18.	2016-05-02	2016-05-08	16	15	20	25	51	85	145	181	157	126	135	98	70	1124	10	1	9	19	20	39	72	86	111	165	209	224	190	1155	26	16	29	44	71	124	217	267	268	291	344	582	2279	25.3733
	19.	2016-05-09	2016-05-15	20	10	18	27	59	97	151	154	155	148	161	130	71	1201	12	11	10	11	18	51	89	101	122	152	191	212	189	1169	32	21	28	38	77	148	240	255	277	300	352	602	2370	26.356
	20.	2016-05-16	2016-05-22	17	7	24	33	65	113	144	157	158	168	128	99	81	1194	17	5	11	12	17	46	85	96	123	162	224	225	164	1187	34	12	35	45	82	159	229	253	281	330	352	568	2380	26.4267
	21.	2016-05-23	2016-05-29	19	6	19	23	64	88	149	157	148	139	159	112	58	1141	6	9	3	14	22	43	80	93	100	166	216	202	166	1120	25	15	22	37	86	131	229	250	248	305	375	538	2261	25.0891
	22.	2016-05-30	2016-06-05	26	10	18	26	41	95	147	174	150	147	132	94	58	1118	12	5	5	12	27	44	83	94	125	146	214	231	169	1167	38	15	23	38	68	139	230	268	275	293	346	552	2285	25.325
	23.	2016-06-06	2016-06-12	23	8	24	33	53	90	135	163	181	129	139	116	57	1151	8	5	3	19	29	49	69	102	101	146	196	182	175	1084	31	13	27	52	82	139	204	265	282	275	335	530	2235	24.7848
	24.	2016-06-13	2016-06-19	23	16	18	24	54	91	130	134	144	145	138	106	64	1087	12	3	6	12	26	34	84	87	82	141	202	203	172	1064	35	19	24	36	80	125	214	221	226	286	340	544	2150	23.9519
	25.	2016-06-20	2016-06-26	21	13	10	39	45	74	150	173	185	172	163	113	59	1217	10	10	14	11	26	43	83	101	110	188	240	225	203	1264	31	23	24	50	71	117	233	274	295	360	403	600	2481	27.6075
	26.	2016-06-27	2016-07-03	26	13	16	38	48	92	137	174	134	154	132	96	65	1125	9	4	11	18	26	51	92	111	88	158	207	230	173	1178	35	17	27	56	74	143	229	285	222	312	339	564	2303	25.5228
	27.	2016-07-04	2016-07-10	34	11	14	28	50	91	127	153	139	153	154	104	57	1115	6	1	7	8	19	40	44	83	107	135	219	162	156	987	40	12	21	36	69	131	171	236	246	288	373	478	2101	23.3351
	28.	2016-07-11	2016-07-17	26	13	15	34	58	100	148	156	150	155	146	104	60	1165	11	3	13	15	15	44	81	89	116	159	202	194	169	1111	37	16	28	49	73	144	229	245	266	314	348	527	2276	25.1924
	29.	2016-07-18	2016-07-24	22	11	17	37	61	83	138	159	127	152	128	81	63	1079	18	–	7	9	16	43	67	95	113	167	216	199	181	1131	40	11	24	46	77	126	205	254	240	319	344	524	2210	24.562
	30.	2016-07-25	2016-07-31	24	10	14	36	54	83	158	145	149	143	134	106	55	1111	6	4	8	11	24	53	85	94	127	154	207	223	170	1166	30	14	22	47	78	136	243	239	276	297	341	554	2277	25.2659
	31.	2016-08-01	2016-08-07	17	11	15	34	35	79	153	146	141	168	152	102	55	1108	10	5	13	12	25	51	60	75	128	157	201	219	157	1113	27	16	28	46	60	130	213	221	269	325	353	533	2221	24.6975
	32.	2016-08-08	2016-08-14	26	8	15	30	46	78	157	127	158	106	131	106	67	1055	11	4	10	16	24	49	69	82	112	157	202	197	132	1065	37	12	25	46	70	127	226	209	270	263	333	502	2120	23.4773
	33.	2016-08-15	2016-08-21	17	6	16	23	49	88	142	140	141	129	127	114	61	1053	12	7	10	11	23	43	81	68	120	164	248	216	166	1169	29	13	26	34	72	131	223	208	261	293	375	557	2222	24.76
	34.	2016-08-22	2016-08-28	12	11	13	36	43	102	151	144	144	158	137	110	62	1123	5	8	4	14	21	39	79	77	129	158	225	207	152	1118	17	19	17	50	64	141	230	221	273	316	362	531	2241	24.8653
	35.	2016-08-29	2016-09-04	19	10	17	39	59	96	170	130	172	161	151	104	56	1184	12	7	9	8	23	41	80	85	106	184	210	201	170	1136	31	17	26	47	82	137	250	215	278	345	361	530	2319	25.6995
	36.	2016-09-05	2016-09-11	21	8	19	31	59	79	160	151	144	147	116	110	55	1100	9	7	6	12	21	34	86	72	116	174	188	228	193	1146	30	15	25	43	80	113	246	223	260	321	304	586	2246	25.0741
	37.	2016-09-12	2016-09-18	27	8	22	31	62	95	148	159	171	136	143	120	56	1178	10	2	11	16	19	66	79	84	119	171	228	207	175	1187	37	10	33	47	81	161	227	243	290	307	371	558	2365	26.2348
	38.	2016-09-19	2016-09-25	29	8	20	34	58	91	148	148	138	136	140	108	54	1112	8	8	9	7	13	47	67	87	108	153	233	217	194	1151	37	16	29	41	71	138	215	235	246	289	373	572	2262	25.1862
	39.	2016-09-26	2016-10-02	24	8	24	32	57	108	145	150	171	155	138	139	61	1212	9	3	11	13	25	58	83	84	114	181	217	228	185	1211	33	11	35	45	82	166	228	234	285	336	355	613	2423	27.0401
	40.	2016-10-03	2016-10-09	23	12	27	34	48	91	172	179	144	166	140	115	73	1224	12	11	4	15	27	31	73	111	118	181	218	237	185	1223	35	23	31	49	75	122	245	290	262	347	358	610	2447	27.1942
	41.	2016-10-10	2016-10-16	17	11	12	33	54	104	144	186	155	172	171	125	77	1261	9	3	8	18	35	40	91	99	117	172	227	242	216	1277	26	14	20	51	89	144	235	285	272	344	398	660	2538	28.3702
	42.	2016-10-17	2016-10-23	21	12	12	31	46	87	155	162	164	159	147	127	79	1202	7	8	8	14	22	52	96	98	123	181	245	246	191	1291	28	20	20	45	68	139	251	260	287	340	392	643	2493	27.8024
	43.	2016-10-24	2016-10-30	17	5	17	30	52	81	136	165	168	158	167	118	79	1193	9	4	7	12	41	58	69	93	140	155	260	270	216	1334	26	9	24	42	93	139	205	258	308	313	427	683	2527	28.4117
	44.	2016-10-31	2016-11-06	12	11	17	30	52	105	159	174	158	164	153	119	85	1239	4	7	8	16	29	50	78	97	107	164	237	234	188	1219	16	18	25	46	81	155	237	271	265	328	390	626	2458	27.3834
	45.	2016-11-07	2016-11-13	13	14	19	32	52	89	150	174	143	142	175	119	70	1192	13	5	8	17	25	42	88	115	122	179	241	246	178	1279	26	19	27	49	77	131	238	289	265	321	416	611	2469	27.4312
	46.	2016-11-14	2016-11-20	20	7	16	43	37	104	171	159	178	161	147	110	53	1206	13	4	12	15	22	48	80	93	128	173	209	266	214	1277	33	11	28	58	59	152	251	252	306	334	356	642	2482	27.6647
	47.	2016-11-21	2016-11-27	22	12	21	28	65	85	147	188	159	150	159	119	70	1225	9	3	11	19	16	45	96	96	144	180	227	244	224	1314	31	15	32	47	81	130	243	284	303	330	386	656	2538	28.3137
	48.	2016-11-28	2016-12-04	14	7	21	31	56	112	174	184	176	155	183	115	58	1286	8	6	11	15	21	39	72	98	137	178	239	251	179	1254	22	13	32	46	77	151	246	282	313	333	422	603	2540	28.17
	49.	2016-12-05	2016-12-11	23	14	19	34	49	121	193	201	165	152	164	121	57	1313	11	4	9	15	27	44	87	92	142	177	233	275	206	1322	34	18	28	49	76	165	280	293	307	329	397	659	2635	29.2254
	50.	2016-12-12	2016-12-18	19	5	17	36	50	105	174	163	179	151	169	120	70	1258	14	3	5	8	38	41	86	103	129	173	254	248	225	1327	33	8	22	44	88	146	260	266	308	324	423	663	2585	28.8375
	51.	2016-12-19	2016-12-25	21	12	17	42	62	102	183	204	193	163	205	135	86	1425	10	4	12	12	29	61	86	112	124	185	241	295	249	1420	31	16	29	54	91	163	269	316	317	348	446	765	2845	31.8034
	52.	2016-12-26	2017-01-01	17	12	21	38	62	79	169	192	196	169	174	156	92	1377	6	6	14	13	21	54	80	128	151	209	259	311	268	1520	23	18	35	51	83	133	249	320	347	378	433	825	2895	32.5896
2017.	1.	2017-01-02	2017-01-08	26	5	28	39	56	109	179	238	193	203	181	164	95	1516	17	9	12	17	27	50	103	131	133	240	306	312	282	1639	43	14	40	56	83	159	282	369	326	443	487	853	3155	34.8944
	2.	2017-01-09	2017-01-15	11	13	30	32	71	99	218	222	201	220	201	157	90	1565	6	8	10	26	44	59	102	122	168	222	341	362	276	1746	17	21	40	58	115	158	320	344	369	442	542	885	3311	36.6169
	3.	2017-01-16	2017-01-22	26	8	26	39	61	121	224	206	219	209	224	163	98	1624	7	3	7	18	35	36	117	138	162	246	377	366	313	1825	33	11	33	57	96	157	341	344	381	455	601	940	3449	38.1927
	4.	2017-01-23	2017-01-29	26	12	26	43	67	124	221	229	249	205	220	169	92	1683	18	8	13	23	26	65	134	115	155	277	343	377	337	1891	44	20	39	66	93	189	355	344	404	482	563	974	3573	39.5531
	5.	2017-01-30	2017-02-05	24	12	25	32	59	114	229	246	220	227	238	190	121	1737	14	5	13	24	32	66	107	150	149	253	339	396	331	1879	38	17	38	56	91	180	336	396	369	480	577	1038	3616	40.143
	6.	2017-02-06	2017-02-12	21	9	19	46	69	115	180	207	188	200	203	160	112	1529	9	4	12	23	19	50	106	137	150	251	333	335	298	1727	30	13	31	69	88	165	286	344	338	451	536	904	3255	36.1372
	7.	2017-02-13	2017-02-19	20	8	21	34	56	97	181	166	190	169	194	164	82	1382	12	5	5	10	26	39	106	134	140	219	292	329	292	1609	32	13	26	44	82	136	287	300	330	388	486	867	2991	33.2679
	8.	2017-02-20	2017-02-26	24	8	13	33	56	100	174	196	170	204	156	129	98	1361	16	2	9	18	27	71	108	121	145	205	276	287	244	1529	40	10	22	51	83	171	282	317	315	409	432	757	2889	31.9115
	9.	2017-02-27	2017-03-05	9	8	17	45	62	102	144	158	163	167	164	121	82	1242	9	6	13	15	32	51	95	123	145	202	220	281	234	1426	18	14	30	60	94	153	239	281	308	369	384	718	2668	29.569
	10.	2017-03-06	2017-03-12	16	8	14	34	61	91	159	183	149	218	165	130	92	1320	16	7	8	13	25	40	76	110	136	164	273	249	234	1351	32	15	22	47	86	131	235	293	285	382	438	705	2671	29.5846
	11.	2017-03-13	2017-03-19	23	7	18	41	57	80	154	168	162	174	160	140	59	1243	9	5	6	10	24	44	91	99	143	176	266	272	194	1339	32	12	24	51	81	124	245	267	305	350	426	665	2582	28.5207
	12.	2017-03-20	2017-03-26	19	13	17	29	57	71	140	172	183	170	165	134	53	1223	15	6	10	21	35	50	83	105	122	195	247	252	220	1361	34	19	27	50	92	121	223	277	305	365	412	659	2584	28.5783
	13.	2017-03-27	2017-04-02	21	11	19	19	53	78	167	170	168	165	151	106	75	1203	11	4	6	21	27	54	84	105	116	198	223	248	246	1343	32	15	25	40	80	132	251	275	284	363	374	675	2546	28.1419
	14.	2017-04-03	2017-04-09	20	14	20	24	41	86	150	161	164	165	138	133	61	1177	18	3	9	18	18	37	91	117	136	154	216	247	181	1245	38	17	29	42	59	123	241	278	300	319	354	622	2422	26.6398
	15.	2017-04-10	2017-04-16	24	10	10	25	48	93	156	185	168	170	156	97	67	1209	13	3	7	10	27	52	90	92	135	173	248	226	207	1283	37	13	17	35	75	145	246	277	303	343	404	597	2492	27.3849
	16.	2017-04-17	2017-04-23	20	10	8	27	59	98	177	154	157	168	161	125	69	1233	8	3	3	24	28	47	77	106	107	171	250	269	201	1294	28	13	11	51	87	145	254	260	264	339	411	664	2527	27.9295
	17.	2017-04-24	2017-04-30	25	10	14	24	49	89	148	157	170	185	149	123	83	1226	7	6	10	15	28	41	72	97	122	191	226	237	202	1254	32	16	24	39	77	130	220	254	292	376	375	645	2480	27.4819
	18.	2017-05-01	2017-05-07	25	12	21	34	47	79	141	167	187	162	134	102	73	1184	14	8	10	10	24	45	83	118	117	180	236	243	207	1295	39	20	31	44	71	124	224	285	304	342	370	624	2478	27.2977
	19.	2017-05-08	2017-05-14	25	12	15	26	42	90	163	152	154	152	143	117	54	1145	10	6	9	20	24	51	75	109	99	154	225	242	171	1195	35	18	24	46	66	141	238	261	253	306	368	584	2340	25.6904
	20.	2017-05-15	2017-05-21	22	8	17	33	50	81	133	157	150	153	155	90	63	1112	9	11	7	12	20	40	87	105	118	184	222	224	172	1211	31	19	24	45	70	121	220	262	268	337	377	549	2323	25.5025
	21.	2017-05-22	2017-05-28	17	5	13	33	61	96	150	146	138	174	118	97	54	1102	7	2	8	18	21	41	75	93	108	150	192	214	178	1107	24	7	21	51	82	137	225	239	246	324	310	543	2209	24.3083
	22.	2017-05-29	2017-06-04	25	10	14	37	50	86	168	155	182	168	148	107	62	1212	10	6	8	18	18	32	61	94	131	182	200	234	176	1170	35	16	22	55	68	118	229	249	313	350	348	579	2382	26.2255
	23.	2017-06-05	2017-06-11	22	8	20	17	50	85	163	130	159	139	124	111	53	1081	6	4	7	11	31	34	63	74	115	150	202	193	155	1045	28	12	27	28	81	119	226	204	274	289	326	512	2126	23.3742
	24.	2017-06-12	2017-06-18	20	13	15	43	54	68	146	148	144	154	131	95	58	1089	7	12	7	16	23	34	52	84	103	153	192	217	156	1056	27	25	22	59	77	102	198	232	247	307	323	526	2145	23.6125
	25.	2017-06-19	2017-06-25	14	11	14	38	55	91	175	146	131	173	144	98	64	1154	9	6	4	10	25	39	82	89	105	144	224	229	177	1143	23	17	18	48	80	130	257	235	236	317	368	568	2297	25.2192
	26.	2017-06-26	2017-07-02	27	6	12	29	38	64	132	147	120	148	150	93	54	1020	14	3	8	10	18	33	60	82	113	164	223	235	153	1116	41	9	20	39	56	97	192	229	233	312	373	535	2136	23.5754
	27.	2017-07-03	2017-07-09	18	11	20	30	54	90	133	129	136	149	114	109	58	1051	7	8	6	14	23	34	72	99	99	138	200	230	162	1092	25	19	26	44	77	124	205	228	235	287	314	559	2143	23.6502
	28.	2017-07-10	2017-07-16	19	9	17	31	52	72	153	142	167	139	143	91	44	1079	9	9	10	21	17	40	94	95	115	155	243	245	156	1209	28	18	27	52	69	112	247	237	282	294	386	536	2288	25.0245
	29.	2017-07-17	2017-07-23	19	9	16	31	59	82	142	142	156	140	121	117	63	1097	7	2	7	16	23	48	71	99	112	157	223	243	166	1174	26	11	23	47	82	130	213	241	268	297	344	588	2270	25.0743
	30.	2017-07-24	2017-07-30	20	11	17	34	41	72	140	158	169	137	128	86	62	1075	8	13	8	19	17	53	70	101	104	162	195	189	126	1065	28	24	25	53	58	125	210	259	273	299	323	463	2140	23.3068
	31.	2017-07-31	2017-08-06	33	9	18	43	64	104	142	192	174	149	182	111	59	1280	10	6	11	13	28	36	95	122	127	174	241	289	225	1377	43	15	29	56	92	140	237	314	301	323	423	684	2657	29.2869
	32.	2017-08-07	2017-08-13	26	7	12	38	44	72	158	155	150	154	130	106	77	1129	7	7	10	9	22	30	67	96	113	166	201	261	174	1163	33	14	22	47	66	102	225	251	263	320	331	618	2292	25.3411
	33.	2017-08-14	2017-08-20	15	7	18	32	41	91	113	148	151	138	123	108	53	1038	14	4	6	11	19	45	68	95	121	143	210	209	164	1109	29	11	24	43	60	136	181	243	272	281	333	534	2147	23.6658
	34.	2017-08-21	2017-08-27	22	8	17	22	56	76	145	145	149	141	124	91	73	1069	8	5	10	6	24	43	76	93	100	135	200	229	157	1086	30	13	27	28	80	119	221	238	249	276	324	550	2155	23.7201
	35.	2017-08-28	2017-09-03	18	7	13	35	71	85	113	165	168	143	124	102	52	1096	10	3	8	12	23	37	81	75	101	177	220	234	162	1143	28	10	21	47	94	122	194	240	269	320	344	550	2239	24.7388
	36.	2017-09-04	2017-09-10	17	14	17	37	45	74	135	153	133	141	128	122	55	1071	6	4	12	22	32	41	68	97	129	150	190	189	175	1115	23	18	29	59	77	115	203	250	262	291	318	541	2186	24.0317
	37.	2017-09-11	2017-09-17	23	9	16	32	45	96	143	134	144	163	144	110	71	1130	7	8	6	21	23	45	80	97	114	132	220	234	173	1160	30	17	22	53	68	141	223	231	258	295	364	587	2289	25.2293
	38.	2017-09-18	2017-09-24	21	10	18	30	60	97	139	157	157	148	131	114	56	1138	6	7	7	21	19	54	86	88	120	177	197	212	180	1174	27	17	25	51	79	151	225	245	277	325	328	562	2312	25.4252
	39.	2017-09-25	2017-10-01	20	9	13	37	51	88	147	160	157	154	147	122	80	1185	10	5	7	21	27	36	80	91	114	157	217	229	172	1166	30	14	20	58	78	124	227	251	271	311	364	601	2349	25.9013
	40.	2017-10-02	2017-10-08	20	5	13	34	40	70	156	174	153	155	161	141	86	1208	12	6	12	16	22	40	70	84	117	164	224	255	198	1220	32	11	25	50	62	110	226	258	270	319	385	680	2428	26.921
	41.	2017-10-09	2017-10-15	26	15	21	35	47	102	143	185	164	167	150	103	52	1210	8	8	7	12	22	43	89	114	116	195	205	255	212	1286	34	23	28	47	69	145	232	299	280	362	355	622	2496	27.4485
	42.	2017-10-16	2017-10-22	14	17	10	25	58	79	151	169	160	153	139	102	56	1133	8	4	5	23	32	29	99	98	116	166	197	268	179	1224	22	21	15	48	90	108	250	267	276	319	336	605	2357	25.9518
	43.	2017-10-23	2017-10-29	24	5	13	39	44	91	160	153	152	134	154	101	66	1136	11	9	9	10	28	53	80	100	113	159	220	223	187	1202	35	14	22	49	72	144	240	253	265	293	374	577	2338	25.6648
	44.	2017-10-30	2017-11-05	22	9	18	40	39	92	158	161	147	162	139	112	59	1158	16	7	12	15	20	41	93	99	131	149	210	244	202	1239	38	16	30	55	59	133	251	260	278	311	349	616	2396	26.3237
	45.	2017-11-06	2017-11-12	20	15	15	34	47	87	157	166	144	148	138	123	66	1160	14	5	7	15	19	36	83	104	131	154	205	210	181	1164	34	20	22	49	66	123	240	270	275	302	343	579	2323	25.4842
	46.	2017-11-13	2017-11-19	18	4	17	35	57	94	164	168	167	148	154	120	70	1216	12	2	9	17	30	32	82	105	102	181	212	229	194	1207	30	6	26	52	87	126	246	273	269	329	366	613	2423	26.6696
	47.	2017-11-20	2017-11-26	29	10	26	36	47	96	155	176	162	168	136	134	64	1239	13	6	9	17	26	39	69	111	147	166	240	230	191	1264	42	16	35	53	73	135	224	287	309	334	376	619	2503	27.5337
	48.	2017-11-27	2017-12-03	19	11	19	33	42	94	146	166	175	157	151	122	62	1197	7	2	5	12	26	45	76	106	138	147	258	219	199	1240	26	13	24	45	68	139	222	272	313	304	409	602	2437	26.8165
	49.	2017-12-04	2017-12-10	16	23	14	43	53	89	171	185	179	181	174	143	71	1342	8	3	5	13	29	54	81	108	138	173	229	256	216	1313	24	26	19	56	82	143	252	293	317	354	403	686	2655	29.288
	50.	2017-12-11	2017-12-17	25	9	21	25	54	87	159	184	149	195	153	123	82	1266	10	2	21	15	24	46	76	103	118	174	226	249	250	1314	35	11	42	40	78	133	235	287	267	369	379	704	2580	28.5655
	51.	2017-12-18	2017-12-24	24	8	17	39	54	115	155	200	162	163	166	128	54	1285	10	4	10	17	24	43	90	118	107	180	233	259	225	1320	34	12	27	56	78	158	245	318	269	343	399	666	2605	28.6588
	52.	2017-12-25	2017-12-31	28	9	14	37	57	81	192	177	157	178	146	126	83	1285	12	6	7	16	29	57	70	109	129	191	261	250	206	1343	40	15	21	53	86	138	262	286	286	369	407	665	2628	28.9571
2018.	1.	2018-01-01	2018-01-07	22	14	14	33	57	101	171	168	155	181	150	126	80	1272	6	4	6	16	29	39	76	111	132	170	247	260	227	1323	28	18	20	49	86	140	247	279	287	351	397	693	2595	28.4328
	2.	2018-01-08	2018-01-14	21	6	20	32	41	82	164	171	170	164	173	114	60	1218	11	9	7	16	21	43	83	98	102	173	252	300	213	1328	32	15	27	48	62	125	247	269	272	337	425	687	2546	27.8684
	3.	2018-01-15	2018-01-21	16	9	31	31	57	104	164	167	199	190	159	125	75	1327	7	8	6	14	18	44	89	98	121	214	255	274	200	1348	23	17	37	45	75	148	253	265	320	404	414	674	2675	29.239
	4.	2018-01-22	2018-01-28	25	14	25	29	56	82	167	192	156	167	143	133	67	1256	5	6	5	20	22	50	95	102	115	194	269	275	241	1399	30	20	30	49	78	132	262	294	271	361	412	716	2655	29.0356
	5.	2018-01-29	2018-02-04	22	10	18	32	49	91	179	173	190	169	157	127	66	1283	12	7	9	15	18	40	86	122	139	185	279	293	243	1448	34	17	27	47	67	131	265	295	329	354	436	729	2731	29.8741
	6.	2018-02-05	2018-02-11	27	10	24	21	63	99	173	172	172	189	182	157	81	1370	10	3	10	15	22	51	92	111	142	181	253	319	254	1463	37	13	34	36	85	150	265	283	314	370	435	811	2833	31.1864
	7.	2018-02-12	2018-02-18	24	8	17	32	63	81	189	202	198	209	170	168	84	1445	10	9	12	17	23	49	96	118	155	217	294	324	268	1592	34	17	29	49	86	130	285	320	353	426	464	843	3036	33.3446
	8.	2018-02-19	2018-02-25	14	11	26	32	62	102	206	204	192	206	176	160	103	1494	15	7	8	15	22	47	123	133	166	207	311	331	282	1667	29	18	34	47	84	149	329	337	358	413	487	875	3160	34.5954
	9.	2018-02-26	2018-03-04	21	11	22	39	67	86	209	201	202	244	196	164	92	1554	13	7	10	27	20	42	97	134	156	231	328	327	291	1683	34	18	32	66	87	128	306	335	358	475	524	874	3237	35.4879
	10.	2018-03-05	2018-03-11	18	12	28	45	63	94	199	208	229	219	184	145	109	1553	9	5	11	27	28	52	88	138	148	225	325	341	268	1665	27	17	39	72	91	146	287	346	377	444	509	863	3218	35.2614
	11.	2018-03-12	2018-03-18	18	11	24	40	52	100	187	207	178	186	176	139	99	1417	13	3	14	21	22	43	96	119	156	217	318	306	271	1599	31	14	38	61	74	143	283	326	334	403	494	815	3016	33.0145
	12.	2018-03-19	2018-03-25	17	14	21	35	63	91	178	188	192	183	169	149	84	1384	11	4	8	16	34	52	100	120	119	204	256	300	270	1494	28	18	29	51	97	143	278	308	311	387	425	803	2878	31.5881
	13.	2018-03-26	2018-04-01	28	9	14	32	57	91	158	193	178	166	181	128	69	1304	13	3	12	15	25	40	85	100	136	209	280	295	257	1470	41	12	26	47	82	131	243	293	314	375	461	749	2774	30.4602
	14.	2018-04-02	2018-04-08	25	12	20	32	66	98	156	185	178	169	152	112	70	1275	11	2	20	7	27	52	89	105	133	192	224	257	228	1347	36	14	40	39	93	150	245	290	311	361	376	667	2622	28.6323
	15.	2018-04-09	2018-04-15	25	11	17	35	58	81	168	205	163	158	167	133	70	1291	12	6	18	9	31	29	72	112	147	146	242	256	205	1285	37	17	35	44	89	110	240	317	310	304	409	664	2576	28.0688
	16.	2018-04-16	2018-04-22	18	17	23	31	45	79	151	143	155	159	137	105	60	1123	11	2	10	14	23	46	92	92	113	176	219	219	196	1213	29	19	33	45	68	125	243	235	268	335	356	580	2336	25.4377
	17.	2018-04-23	2018-04-29	19	8	7	32	50	90	143	160	152	159	149	98	57	1124	11	4	11	13	19	32	74	87	124	184	206	219	192	1176	30	12	18	45	69	122	217	247	276	343	355	566	2300	25.1117
	18.	2018-04-30	2018-05-06	13	10	24	30	46	98	155	152	156	131	134	95	68	1112	10	5	10	14	21	37	72	87	113	172	196	267	178	1182	23	15	34	44	67	135	227	239	269	303	330	607	2293	25.0586
	19.	2018-05-07	2018-05-13	23	8	18	36	49	80	132	153	142	147	135	98	55	1076	9	7	3	14	18	51	66	100	102	139	197	211	167	1084	32	15	21	50	67	131	198	253	244	286	332	531	2160	23.5294
	20.	2018-05-14	2018-05-20	17	9	25	32	54	90	144	152	140	117	147	116	60	1103	13	2	7	10	23	46	55	83	103	144	197	208	160	1051	30	11	32	42	77	136	199	235	243	261	344	544	2154	23.5013
	21.	2018-05-21	2018-05-27	19	9	23	22	51	82	158	161	152	122	149	107	75	1130	14	6	7	15	26	40	77	95	111	167	255	229	180	1222	33	15	30	37	77	122	235	256	263	289	404	591	2352	25.6208
	22.	2018-05-28	2018-06-03	20	11	13	31	39	80	157	151	184	135	168	112	65	1166	8	7	14	12	18	41	84	132	111	162	209	235	194	1227	28	18	27	43	57	121	241	283	295	297	377	605	2392	26.0139
	23.	2018-06-04	2018-06-10	18	6	19	30	63	68	162	156	151	145	126	110	58	1112	11	5	13	19	24	43	78	92	94	159	195	224	159	1116	29	11	32	49	87	111	240	248	245	304	321	551	2228	24.2066
	24.	2018-06-11	2018-06-17	22	10	22	29	58	68	166	154	158	162	137	89	74	1149	8	8	8	13	31	49	78	99	109	139	171	213	168	1094	30	18	30	42	89	117	244	253	267	301	308	544	2243	24.3429
	25.	2018-06-18	2018-06-24	19	8	19	23	38	83	119	162	153	147	127	95	61	1054	6	3	9	15	21	34	80	100	100	145	213	213	195	1134	25	11	28	38	59	117	199	262	253	292	340	564	2188	23.8778
	26.	2018-06-25	2018-07-01	18	8	16	22	43	73	134	146	132	154	116	101	69	1032	12	4	10	16	28	39	76	84	114	144	199	207	175	1108	30	12	26	38	71	112	210	230	246	298	315	552	2140	23.3766
	27.	2018-07-02	2018-07-08	25	3	17	34	44	76	127	143	153	150	134	114	58	1078	9	6	10	13	27	29	70	98	123	158	197	228	179	1147	34	9	27	47	71	105	197	241	276	308	331	579	2225	24.3574
	28.	2018-07-09	2018-07-15	26	6	14	28	47	76	139	170	149	169	145	123	71	1163	12	6	12	16	21	48	60	94	129	165	190	216	153	1122	38	12	26	44	68	124	199	264	278	334	335	563	2285	24.9394
	29.	2018-07-16	2018-07-22	25	8	22	26	35	74	165	179	160	143	156	119	51	1163	9	4	3	13	30	48	71	98	113	143	191	205	174	1102	34	12	25	39	65	122	236	277	273	286	347	548	2264	24.5539
	30.	2018-07-23	2018-07-29	17	5	25	34	71	99	158	165	166	157	162	110	54	1223	12	1	11	12	23	40	77	98	124	172	209	222	165	1166	29	6	36	46	94	139	235	263	290	329	371	551	2389	25.9411
	31.	2018-07-30	2018-08-05	30	12	13	35	44	84	150	199	174	162	136	122	69	1230	8	2	10	15	17	40	81	103	111	171	245	235	211	1249	38	14	23	50	61	124	231	302	285	333	381	637	2479	27.0359
	32.	2018-08-06	2018-08-12	19	16	18	37	55	96	140	165	158	169	139	109	68	1189	13	7	8	15	26	28	74	95	116	173	237	226	212	1230	32	23	26	52	81	124	214	260	274	342	376	615	2419	26.4524
	33.	2018-08-13	2018-08-19	20	6	18	27	63	80	141	154	174	139	143	94	57	1116	8	1	10	12	11	34	68	91	105	165	197	217	164	1083	28	7	28	39	74	114	209	245	279	304	340	532	2199	23.9492
	34.	2018-08-20	2018-08-26	16	7	18	23	53	79	127	148	170	146	140	121	63	1111	19	5	9	16	36	29	60	93	131	198	206	233	177	1212	35	12	27	39	89	108	187	241	301	344	346	593	2322	25.4875
	35.	2018-08-27	2018-09-02	19	9	12	32	48	80	126	162	153	172	109	100	54	1076	8	2	9	16	22	33	82	105	101	160	214	210	216	1178	27	11	21	48	70	113	208	267	254	332	323	579	2253	24.6111
	36.	2018-09-03	2018-09-09	18	14	28	36	50	90	152	166	151	170	131	96	55	1157	16	2	9	9	32	38	68	92	106	138	213	220	167	1110	34	16	37	45	82	128	220	258	257	308	344	538	2267	24.6167
	37.	2018-09-10	2018-09-16	15	8	19	27	54	81	168	171	142	158	140	98	81	1162	17	7	5	13	25	35	91	94	109	172	233	223	170	1194	32	15	24	40	79	116	259	265	251	330	373	572	2356	25.5805
	38.	2018-09-17	2018-09-23	24	6	20	31	56	85	147	170	167	160	136	113	75	1190	9	7	4	12	29	18	90	107	112	158	215	237	197	1195	33	13	24	43	85	103	237	277	279	318	351	622	2385	26.0337
	39.	2018-09-24	2018-09-30	17	4	19	25	63	103	139	187	165	144	125	127	65	1183	13	6	7	22	24	37	82	99	110	158	221	213	187	1179	30	10	26	47	87	140	221	286	275	302	346	591	2361	25.7282
	40.	2018-10-01	2018-10-07	16	11	24	29	58	77	140	182	168	161	149	138	67	1220	8	3	7	8	32	40	84	104	136	175	224	247	210	1278	24	14	31	37	90	117	224	286	304	336	373	662	2498	27.3525
	41.	2018-10-08	2018-10-14	16	11	18	19	59	91	148	166	147	174	150	117	83	1199	13	4	9	12	21	43	88	100	127	183	232	244	237	1313	29	15	27	31	80	134	236	266	274	357	382	681	2512	27.564
	42.	2018-10-15	2018-10-21	19	10	25	36	42	89	154	159	144	148	149	131	71	1177	12	5	9	19	21	55	78	103	108	167	245	234	199	1255	31	15	34	55	63	144	232	262	252	315	394	635	2432	26.5507
	43.	2018-10-22	2018-10-28	20	10	20	32	45	76	168	183	166	159	133	118	56	1186	7	7	7	16	19	45	72	108	121	158	218	243	202	1223	27	17	27	48	64	121	240	291	287	317	351	619	2409	26.2272
	44.	2018-10-29	2018-11-04	11	13	11	30	52	83	155	163	152	158	127	118	63	1136	6	6	6	15	20	45	69	109	128	162	237	223	199	1225	17	19	17	45	72	128	224	272	280	320	364	603	2361	25.7784
	45.	2018-11-05	2018-11-11	18	5	18	23	55	82	156	158	155	159	139	120	72	1160	7	4	8	23	20	41	65	100	110	159	225	224	216	1202	25	9	26	46	75	123	221	258	265	318	364	632	2362	25.8686
	46.	2018-11-12	2018-11-18	18	9	24	40	69	75	139	172	180	155	113	118	71	1183	11	2	11	13	23	48	74	104	111	179	209	256	184	1225	29	11	35	53	92	123	213	276	291	334	322	629	2408	26.3392
	47.	2018-11-19	2018-11-25	17	10	16	44	52	109	139	161	197	198	158	120	47	1268	11	4	5	18	22	44	80	105	130	175	233	245	215	1287	28	14	21	62	74	153	219	266	327	373	391	627	2555	27.9435
	48.	2018-11-26	2018-12-02	19	8	23	27	61	81	151	191	168	172	169	129	71	1270	12	4	11	14	29	30	75	120	125	162	245	241	221	1289	31	12	34	41	90	111	226	311	293	334	414	661	2558	27.935
	49.	2018-12-03	2018-12-09	23	9	18	33	49	86	172	165	193	196	173	133	67	1317	6	7	12	17	21	48	95	95	116	191	229	289	201	1327	29	16	30	50	70	134	267	260	309	387	402	690	2644	28.9151
	50.	2018-12-10	2018-12-16	16	11	24	24	55	95	178	189	187	171	160	113	71	1294	5	3	11	11	24	38	86	110	145	206	240	274	230	1383	21	14	35	35	79	133	264	299	332	377	400	688	2677	29.2174
	51.	2018-12-17	2018-12-23	18	11	24	49	66	100	159	194	201	185	165	137	76	1385	13	1	2	15	28	38	98	115	148	201	268	261	224	1412	31	12	26	64	94	138	257	309	349	386	433	698	2797	30.5384
	52.	2018-12-24	2018-12-30	23	5	21	35	53	106	168	194	193	184	180	131	80	1373	7	2	12	17	22	48	88	129	147	199	263	283	270	1487	30	7	33	52	75	154	256	323	340	383	443	764	2860	31.3244
2019.	1.	2018-12-31	2019-01-06	24	9	17	37	78	110	158	201	194	178	183	140	90	1419	11	5	13	26	24	55	105	129	163	216	286	319	283	1635	35	14	30	63	102	165	263	330	357	394	469	832	3054	33.1576
	2.	2019-01-07	2019-01-13	16	13	22	35	63	93	179	233	230	192	177	150	77	1480	14	2	10	13	31	44	101	127	160	223	305	308	272	1610	30	15	32	48	94	137	280	360	390	415	482	806	3089	33.3831
	3.	2019-01-14	2019-01-20	21	6	22	38	65	82	170	199	186	192	176	157	94	1408	9	4	11	14	26	51	93	121	157	234	315	327	267	1629	30	10	33	52	91	133	263	320	343	426	491	845	3037	33.014
	4.	2019-01-21	2019-01-27	21	7	26	39	54	92	186	242	204	221	187	173	108	1560	12	5	10	21	30	46	112	107	152	220	336	333	290	1674	33	12	36	60	84	138	298	349	356	441	523	904	3234	35.0976
	5.	2019-01-28	2019-02-03	27	6	11	52	82	100	197	218	211	214	191	161	96	1566	8	7	6	13	27	66	111	139	174	264	352	347	304	1818	35	13	17	65	109	166	308	357	385	478	543	908	3384	36.7423
	6.	2019-02-04	2019-02-10	22	10	22	41	61	102	181	214	225	219	185	173	74	1529	6	4	12	21	19	53	89	146	174	221	316	362	311	1734	28	14	34	62	80	155	270	360	399	440	501	920	3263	35.4811
	7.	2019-02-11	2019-02-17	22	9	21	37	79	91	187	186	180	213	163	137	97	1422	12	3	10	21	42	45	105	113	151	228	303	316	263	1612	34	12	31	58	121	136	292	299	331	441	466	813	3034	32.9136
	8.	2019-02-18	2019-02-24	19	7	26	35	51	77	155	219	206	204	177	149	72	1397	7	9	10	12	25	36	84	135	140	198	288	285	262	1491	26	16	36	47	76	113	239	354	346	402	465	768	2888	31.2319
	9.	2019-02-25	2019-03-03	28	12	22	45	54	104	170	212	185	203	174	142	83	1434	18	3	8	16	28	45	73	107	168	194	281	305	229	1475	46	15	30	61	82	149	243	319	353	397	455	758	2908	31.5019
	10.	2019-03-04	2019-03-10	25	14	19	32	44	71	143	182	180	173	150	142	74	1249	9	8	8	17	19	48	87	125	147	204	273	278	241	1464	34	22	27	49	63	119	230	307	327	377	423	735	2713	29.4157
	11.	2019-03-11	2019-03-17	20	9	15	28	49	109	159	184	192	189	160	123	71	1308	10	5	8	20	21	40	86	102	134	207	286	272	234	1425	30	14	23	48	70	149	245	286	326	396	446	700	2733	29.6013
	12.	2019-03-18	2019-03-24	16	7	20	26	60	91	134	181	179	142	139	134	74	1203	9	2	5	16	18	32	72	92	143	158	253	267	199	1266	25	9	25	42	78	123	206	273	322	300	392	674	2469	26.8003
	13.	2019-03-25	2019-03-31	17	6	16	23	47	82	148	150	163	160	126	124	69	1131	11	6	11	12	25	40	73	108	119	202	229	238	206	1280	28	12	27	35	72	122	221	258	282	362	355	637	2411	26.1289
	14.	2019-04-01	2019-04-07	21	12	21	35	47	74	127	184	147	166	136	118	69	1157	12	3	11	11	25	46	95	109	120	152	221	252	200	1257	33	15	32	46	72	120	222	293	267	318	357	638	2413	26.0526
	15.	2019-04-08	2019-04-14	21	4	18	26	54	78	149	191	150	177	134	116	66	1184	14	2	7	9	28	29	77	97	114	169	204	244	215	1209	35	6	25	35	82	107	226	288	264	346	338	640	2392	25.8714
	16.	2019-04-15	2019-04-21	20	11	19	30	55	80	142	168	158	169	109	115	66	1142	10	3	8	16	21	24	70	95	124	183	200	216	215	1185	30	14	27	46	76	104	212	263	282	352	309	612	2327	25.1728
	17.	2019-04-22	2019-04-28	15	6	19	24	50	91	148	186	147	153	142	129	57	1167	4	6	6	7	27	39	86	105	132	168	235	273	187	1275	19	12	25	31	77	130	234	291	279	321	377	646	2442	26.3931
	18.	2019-04-29	2019-05-05	17	11	21	34	45	69	145	159	142	168	134	101	70	1116	5	8	7	17	16	43	76	128	88	173	201	219	219	1200	22	19	28	51	61	112	221	287	230	341	335	609	2316	24.9809
	19.	2019-05-06	2019-05-12	17	8	22	30	53	61	115	154	130	179	126	126	77	1098	6	6	6	12	24	40	69	113	100	188	212	244	165	1185	23	14	28	42	77	101	184	267	230	367	338	611	2282	24.7501
	20.	2019-05-13	2019-05-19	16	7	20	20	49	84	134	160	142	161	145	107	53	1098	7	4	13	16	22	32	81	91	118	173	189	193	171	1110	23	11	33	36	71	116	215	251	260	334	334	524	2208	23.7372
	21.	2019-05-20	2019-05-26	16	5	19	27	42	61	130	172	157	155	126	104	67	1081	5	2	14	13	21	42	65	100	122	166	219	244	189	1202	21	7	33	40	63	103	195	272	279	321	345	604	2283	24.6825
	22.	2019-05-27	2019-06-02	15	14	12	32	46	76	153	145	146	156	122	103	73	1093	13	8	6	11	24	36	70	93	111	146	205	207	173	1103	28	22	18	43	70	112	223	238	257	302	327	555	2195	23.6829
	23.	2019-06-03	2019-06-09	23	9	16	24	49	66	155	160	156	169	130	108	65	1130	7	4	8	20	17	47	82	116	113	154	197	219	174	1158	30	13	24	44	66	113	237	276	269	323	327	565	2287	24.5811
	24.	2019-06-10	2019-06-16	24	7	28	42	49	79	150	185	173	186	146	129	67	1265	10	5	9	13	22	35	86	111	109	204	256	275	223	1358	34	12	37	55	71	114	236	296	282	390	402	694	2623	28.3655
	25.	2019-06-17	2019-06-23	21	12	19	22	49	74	126	166	173	145	131	128	63	1129	11	4	13	8	20	38	62	95	121	137	208	203	168	1088	32	16	32	30	69	112	188	261	294	282	339	562	2217	23.9299
	26.	2019-06-24	2019-06-30	26	6	26	36	45	90	144	142	155	169	126	97	61	1123	9	4	11	18	23	43	64	95	114	156	233	213	141	1124	35	10	37	54	68	133	208	237	269	325	359	511	2246	24.1323
	27.	2019-07-01	2019-07-07	25	13	17	26	50	83	155	158	127	160	126	105	62	1107	10	5	11	21	19	35	63	86	120	167	194	243	161	1135	35	18	28	47	69	118	218	244	247	327	320	571	2242	24.2023
	28.	2019-07-08	2019-07-14	13	12	11	23	47	71	130	150	142	133	135	82	47	996	12	5	9	10	18	43	51	88	100	152	194	215	172	1069	25	17	20	33	65	114	181	238	242	285	329	516	2065	22.3055
	29.	2019-07-15	2019-07-21	17	11	16	28	36	101	131	148	147	154	131	125	72	1117	8	3	1	21	25	40	62	101	123	154	205	230	202	1175	25	14	17	49	61	141	193	249	270	308	336	628	2291	24.907
	30.	2019-07-22	2019-07-28	17	5	20	29	53	101	145	164	164	176	129	127	66	1196	11	4	13	14	29	35	88	100	128	173	217	249	214	1275	28	9	33	43	82	136	233	264	292	349	346	656	2471	26.7565
	31.	2019-07-29	2019-08-04	17	10	18	31	52	77	119	186	157	144	118	87	56	1072	8	7	9	10	22	37	53	100	106	154	204	203	185	1098	25	17	27	41	74	114	172	286	263	298	322	531	2170	23.3689
	32.	2019-08-05	2019-08-11	14	6	24	27	51	80	128	138	142	151	130	111	69	1071	9	6	11	10	12	31	60	93	117	147	211	243	194	1144	23	12	35	37	63	111	188	231	259	298	341	617	2215	24.0659
	33.	2019-08-12	2019-08-18	23	14	15	35	44	75	146	162	144	170	111	101	48	1088	12	5	6	10	16	44	67	100	100	182	180	230	178	1130	35	19	21	45	60	119	213	262	244	352	291	557	2218	23.9234
	34.	2019-08-19	2019-08-25	23	5	23	27	52	74	133	150	153	145	119	128	63	1095	10	6	7	9	22	37	61	91	104	167	213	229	184	1140	33	11	30	36	74	111	194	241	257	312	332	604	2235	24.2469
	35.	2019-08-26	2019-09-01	18	12	12	42	48	68	130	171	148	167	153	111	75	1155	7	6	6	13	28	44	69	111	127	146	218	228	215	1218	25	18	18	55	76	112	199	282	275	313	371	628	2372	25.6789
	36.	2019-09-02	2019-09-08	22	8	20	27	50	78	138	164	148	138	126	101	52	1072	8	4	11	18	18	37	66	98	101	165	215	213	173	1127	30	12	31	45	68	115	204	262	249	303	341	539	2199	23.6613
	37.	2019-09-09	2019-09-15	27	12	17	25	49	68	138	152	172	158	125	98	58	1099	12	3	10	11	27	30	72	88	116	137	193	189	167	1055	39	15	27	36	76	98	210	240	288	295	318	512	2154	23.1586
	38.	2019-09-16	2019-09-22	23	9	13	33	52	79	125	150	136	152	132	128	59	1091	14	2	6	14	25	30	77	101	122	157	197	218	187	1150	37	11	19	47	77	109	202	251	258	309	329	592	2241	24.2694
	39.	2019-09-23	2019-09-29	19	6	15	37	58	79	151	184	150	184	151	106	84	1224	11	2	12	14	32	38	75	105	112	168	234	245	222	1270	30	8	27	51	90	117	226	289	262	352	385	657	2494	26.9773
	40.	2019-09-30	2019-10-06	21	5	28	27	51	90	148	162	173	174	142	112	75	1208	14	5	14	21	28	46	73	120	113	168	218	203	211	1234	35	10	42	48	79	136	221	282	286	342	360	601	2442	26.2994
	41.	2019-10-07	2019-10-13	28	9	12	30	39	85	132	186	164	159	149	130	66	1189	11	3	14	9	23	35	65	89	114	155	244	236	195	1193	39	12	26	39	62	120	197	275	278	314	393	627	2382	25.7973
	42.	2019-10-14	2019-10-20	18	10	12	17	62	87	128	161	173	158	141	113	70	1150	7	1	6	13	31	37	55	102	117	195	224	228	228	1244	25	11	18	30	93	124	183	263	290	353	365	638	2393	26.0375
	43.	2019-10-21	2019-10-27	14	14	20	37	49	82	103	166	157	168	150	126	89	1175	12	2	11	7	15	39	64	116	123	171	196	237	187	1180	26	16	31	44	64	121	167	282	280	339	346	637	2353	25.5483
	44.	2019-10-28	2019-11-03	12	12	21	32	55	73	122	183	160	164	148	110	55	1147	13	6	11	14	24	21	66	98	107	167	212	229	182	1150	25	18	32	46	79	94	188	281	267	331	360	575	2296	24.7582
	45.	2019-11-04	2019-11-10	16	4	15	23	57	71	128	189	148	165	138	129	66	1149	7	5	8	13	20	36	86	104	132	189	225	271	198	1294	23	9	23	36	77	107	214	293	280	354	363	664	2443	26.4778
	46.	2019-11-11	2019-11-17	21	6	16	19	45	76	133	170	166	177	124	115	82	1150	8	4	11	11	30	44	61	109	122	145	221	227	216	1209	29	10	27	30	75	120	194	279	288	321	345	639	2357	25.5674
	47.	2019-11-18	2019-11-24	22	9	11	27	48	82	123	179	155	167	125	115	65	1128	14	3	12	13	19	32	68	105	114	162	213	226	192	1173	36	12	23	40	67	114	191	284	269	329	338	598	2301	24.8855
	48.	2019-11-25	2019-12-01	22	4	17	25	58	82	129	170	151	140	156	117	66	1137	10	6	8	15	23	35	69	97	144	174	197	237	205	1220	32	10	25	40	80	117	198	267	295	313	353	624	2354	25.5101
	49.	2019-12-02	2019-12-08	15	12	17	33	41	91	148	194	151	183	154	120	68	1227	15	4	11	13	21	39	80	118	130	189	230	267	217	1334	30	16	28	46	61	130	228	311	281	372	384	670	2557	27.6332
	50.	2019-12-09	2019-12-15	21	7	24	37	46	84	154	182	166	195	165	117	71	1269	12	2	4	14	28	43	82	112	113	181	207	237	222	1257	33	9	28	51	74	127	236	294	279	376	372	646	2525	27.2604
	51.	2019-12-16	2019-12-22	22	16	22	31	60	70	143	191	175	173	136	123	70	1232	15	7	11	13	27	42	83	117	127	176	224	261	203	1306	37	23	33	44	87	112	226	307	302	349	360	656	2536	27.3694
	52.	2019-12-23	2019-12-29	18	12	15	19	57	83	141	200	158	171	153	122	76	1225	10	1	8	10	19	44	62	98	133	174	252	266	193	1270	28	13	23	29	76	126	203	298	291	345	405	657	2494	27.0294
2020.	1.	2019-12-30	2020-01-05	17	10	14	31	66	96	156	182	167	182	148	121	73	1263	9	3	7	17	32	51	83	133	145	179	243	240	204	1346	26	13	21	48	98	147	239	315	312	361	391	638	2609	28.1225
	2.	2020-01-06	2020-01-12	25	11	27	29	54	89	151	199	175	146	176	147	72	1301	10	4	8	11	27	33	77	109	131	195	227	240	213	1285	35	15	35	40	81	122	228	308	306	341	403	672	2586	27.9284
	3.	2020-01-13	2020-01-19	21	7	18	36	61	75	131	164	184	181	163	121	82	1244	9	5	10	16	25	48	85	102	125	193	251	243	226	1338	30	12	28	52	86	123	216	266	309	374	414	672	2582	28.0019
	4.	2020-01-20	2020-01-26	15	7	21	34	53	91	149	202	167	187	148	133	75	1282	11	3	11	8	31	46	96	109	156	197	265	297	208	1438	26	10	32	42	84	137	245	311	323	384	413	713	2720	29.4261
	5.	2020-01-27	2020-02-02	22	9	18	34	49	75	156	196	201	207	165	139	86	1357	10	3	9	6	22	39	87	126	134	243	246	263	255	1443	32	12	27	40	71	114	243	322	335	450	411	743	2800	30.3413
	6.	2020-02-03	2020-02-09	16	16	14	31	51	91	155	180	183	200	156	136	66	1295	6	4	10	11	25	44	69	124	143	190	242	260	212	1340	22	20	24	42	76	135	224	304	326	390	398	674	2635	28.5103
	7.	2020-02-10	2020-02-16	21	10	18	32	58	87	117	204	172	197	181	125	82	1304	12	5	6	10	19	44	89	135	158	206	258	276	228	1446	33	15	24	42	77	131	206	339	330	403	439	711	2750	29.7886
	8.	2020-02-17	2020-02-23	19	8	16	26	48	84	129	176	164	200	156	126	70	1222	4	4	11	11	16	35	76	141	137	186	248	267	228	1364	23	12	27	37	64	119	205	317	301	386	404	691	2586	28.0279
	9.	2020-02-24	2020-03-01	16	8	21	39	58	77	148	189	194	192	168	111	81	1302	12	2	11	17	31	41	85	115	151	198	276	292	249	1480	28	10	32	56	89	118	233	304	345	390	444	733	2782	30.1395
	10.	2020-03-02	2020-03-08	23	6	15	25	52	79	153	208	178	197	166	132	70	1304	8	2	10	15	17	27	71	93	141	182	252	243	240	1301	31	8	25	40	69	106	224	301	319	379	418	685	2605	28.2017
	11.	2020-03-09	2020-03-15	25	8	17	17	60	73	124	164	188	198	161	117	74	1226	15	5	14	10	26	38	73	133	143	206	222	254	212	1351	40	13	31	27	86	111	197	297	331	404	383	657	2577	27.9211
	12.	2020-03-16	2020-03-22	18	10	14	30	68	92	156	193	172	193	180	142	74	1342	11	3	6	15	21	37	71	146	136	210	272	305	226	1459	29	13	20	45	89	129	227	339	308	403	452	747	2801	30.3748
	13.	2020-03-23	2020-03-29	23	11	13	36	38	69	122	193	174	174	151	133	87	1224	9	8	9	14	28	38	77	140	124	181	268	244	227	1367	32	19	22	50	66	107	199	333	298	355	419	691	2591	28.0479
	14.	2020-03-30	2020-04-05	19	7	12	30	48	67	152	185	171	166	139	120	60	1176	10	5	3	19	30	51	95	119	142	175	226	252	222	1349	29	12	15	49	78	118	247	304	313	341	365	654	2525	27.2504
	15.	2020-04-06	2020-04-12	19	11	20	27	71	81	154	178	145	172	142	128	90	1238	15	6	7	21	34	37	78	116	119	208	216	259	218	1334	34	17	27	48	105	118	232	294	264	380	358	695	2572	27.8798
	16.	2020-04-13	2020-04-19	17	5	10	41	63	97	123	183	160	170	163	123	70	1225	8	7	13	14	29	40	78	108	116	178	208	279	206	1284	25	12	23	55	92	137	201	291	276	348	371	678	2509	27.2398
	17.	2020-04-20	2020-04-26	18	10	11	34	48	69	139	163	175	160	131	124	55	1137	8	5	6	19	23	37	73	105	127	178	209	198	231	1219	26	15	17	53	71	106	212	268	302	338	340	608	2356	25.4731
	18.	2020-04-27	2020-05-03	25	6	14	25	51	68	114	159	148	144	136	113	51	1054	9	4	12	11	29	37	65	96	105	171	222	217	219	1197	34	10	26	36	80	105	179	255	253	315	357	600	2250	24.4137
	19.	2020-05-04	2020-05-10	13	8	15	40	51	76	119	159	142	175	144	104	58	1104	9	3	12	13	19	40	73	135	121	149	197	231	185	1187	22	11	27	53	70	116	192	294	263	324	341	578	2291	24.6968
	20.	2020-05-11	2020-05-17	22	14	15	31	45	77	142	183	151	152	142	121	68	1163	9	3	14	15	16	25	76	106	132	160	215	223	187	1181	31	17	29	46	61	102	218	289	283	312	357	599	2344	25.2426
	21.	2020-05-18	2020-05-24	15	11	15	24	42	83	105	161	148	166	122	102	55	1049	15	3	4	16	17	25	61	94	136	160	186	191	154	1062	30	14	19	40	59	108	166	255	284	326	308	502	2111	22.7693
	22.	2020-05-25	2020-05-31	30	10	18	27	42	73	122	165	139	144	126	115	51	1062	8	4	7	16	16	39	80	95	134	166	195	205	165	1130	38	14	25	43	58	112	202	260	273	310	321	536	2192	23.6004
	23.	2020-06-01	2020-06-07	22	5	21	20	51	91	165	183	155	159	129	114	70	1185	4	5	9	25	26	32	71	101	127	168	237	209	198	1212	26	10	30	45	77	123	236	284	282	327	366	591	2397	25.7851
	24.	2020-06-08	2020-06-14	18	11	20	30	41	69	125	160	136	168	145	121	73	1117	6	4	9	15	18	30	77	116	123	136	198	252	187	1171	24	15	29	45	59	99	202	276	259	304	343	633	2288	24.7697
	25.	2020-06-15	2020-06-21	20	6	20	37	52	64	128	143	176	117	117	92	57	1029	9	3	9	21	17	34	61	93	120	162	183	173	157	1042	29	9	29	58	69	98	189	236	296	279	300	479	2071	22.2251
	26.	2020-06-22	2020-06-28	17	14	20	27	50	88	135	172	151	161	122	127	60	1144	8	3	9	13	20	43	74	101	131	167	183	198	168	1118	25	17	29	40	70	131	209	273	282	328	305	553	2262	24.3535
	27.	2020-06-29	2020-07-05	23	5	16	30	52	79	121	164	170	181	126	116	64	1147	6	8	9	16	23	24	70	123	108	162	209	213	196	1167	29	13	25	46	75	103	191	287	278	343	335	589	2314	24.9889
	28.	2020-07-06	2020-07-12	15	8	13	25	42	75	146	156	138	139	148	104	52	1061	16	1	14	14	24	36	64	102	111	134	208	213	175	1112	31	9	27	39	66	111	210	258	249	273	356	544	2173	23.3927
	29.	2020-07-13	2020-07-19	12	5	17	23	56	67	112	160	169	143	137	118	61	1080	12	4	11	16	19	25	55	99	121	146	185	191	147	1031	24	9	28	39	75	92	167	259	290	289	322	517	2111	22.7535
	30.	2020-07-20	2020-07-26	18	2	16	29	45	64	117	168	140	159	110	109	53	1030	7	–	7	13	17	42	64	101	122	156	194	208	191	1122	25	2	23	42	62	106	181	269	262	315	304	561	2152	23.2625
	31.	2020-07-27	2020-08-02	22	10	20	26	52	70	125	164	147	164	137	113	76	1126	5	3	12	21	33	46	72	102	109	178	218	267	166	1232	28	13	32	47	85	116	197	266	256	342	355	622	2359	25.553
	32.	2020-08-03	2020-08-09	19	9	24	35	60	75	129	175	149	177	131	110	69	1162	8	4	9	14	26	34	83	107	126	152	201	221	165	1150	27	13	33	49	86	109	212	282	275	329	332	565	2312	24.8653
	33.	2020-08-10	2020-08-16	15	9	27	37	61	74	128	171	142	167	141	116	57	1145	8	7	7	14	23	26	65	117	121	152	173	223	184	1120	23	16	34	51	84	100	193	288	263	319	314	580	2265	24.4106
	34.	2020-08-17	2020-08-23	18	7	24	29	64	73	116	182	141	153	135	97	78	1117	4	5	7	16	26	35	59	95	138	145	177	210	188	1105	22	12	31	45	90	108	175	277	279	298	312	572	2221	23.9931
	35.	2020-08-24	2020-08-30	19	11	15	24	39	86	109	192	137	150	148	93	63	1086	8	6	6	10	27	40	62	104	123	162	181	207	182	1118	27	17	21	34	66	126	171	296	260	312	329	545	2204	23.7741
	36.	2020-08-31	2020-09-06	28	11	18	24	56	63	123	160	172	160	116	101	64	1096	7	3	11	16	21	34	57	97	101	175	209	221	172	1124	35	14	29	40	77	97	180	257	273	335	325	558	2220	23.9913
	37.	2020-09-07	2020-09-13	18	10	23	26	58	75	134	173	164	147	125	130	70	1153	11	1	5	10	26	39	59	105	125	160	198	239	199	1177	29	11	28	36	84	114	193	278	290	307	323	639	2332	25.2925
	38.	2020-09-14	2020-09-20	15	11	14	38	61	78	134	182	170	165	176	110	53	1207	12	6	9	15	30	32	74	102	128	191	213	249	203	1264	27	17	23	53	91	110	208	284	298	356	389	615	2471	26.6894
	39.	2020-09-21	2020-09-27	21	14	21	32	59	75	127	207	185	159	144	106	68	1218	9	8	10	15	22	31	62	121	139	184	237	223	180	1241	30	22	31	47	81	106	189	328	324	343	381	577	2459	26.4178
	40.	2020-09-28	2020-10-04	24	18	18	26	51	88	122	186	172	193	150	120	77	1245	18	8	9	12	27	47	69	119	141	199	216	239	208	1312	42	26	27	38	79	135	191	307	313	393	366	644	2561	27.7244
	41.	2020-10-05	2020-10-11	22	11	13	32	64	82	132	177	180	180	152	132	71	1248	11	4	4	9	24	41	53	119	137	202	233	278	196	1311	33	15	17	41	89	124	185	297	317	383	386	676	2563	27.8576
	42.	2020-10-12	2020-10-18	19	10	19	36	58	72	157	198	185	208	146	146	68	1322	4	3	4	17	25	48	80	135	139	208	260	266	233	1422	23	13	23	53	84	121	238	334	324	416	406	716	2751	29.7489
	43.	2020-10-19	2020-10-25	29	11	15	44	61	87	150	226	217	207	180	133	73	1433	14	8	14	16	26	36	60	127	170	222	312	270	263	1538	43	19	31	60	88	124	212	354	387	430	493	745	2986	32.2972
	44.	2020-10-26	2020-11-01	22	4	14	41	62	80	160	252	225	236	217	157	95	1565	10	7	17	18	33	39	92	136	158	229	286	296	259	1580	32	11	31	60	97	119	256	392	386	469	506	819	3178	34.3513
	45.	2020-11-02	2020-11-08	21	10	23	42	68	100	153	273	241	256	220	209	117	1733	13	8	15	15	22	53	84	156	182	261	339	332	274	1754	34	18	39	57	90	155	239	435	428	526	569	954	3544	38.4904
	46.	2020-11-09	2020-11-15	30	7	24	50	81	102	183	274	305	291	278	199	100	1924	14	3	11	16	37	41	95	161	199	291	396	377	279	1920	44	10	35	68	120	146	287	450	518	605	689	979	3951	42.7701
	47.	2020-11-16	2020-11-22	17	10	20	43	60	123	202	312	306	288	250	178	116	1925	11	4	10	16	32	43	77	153	204	279	378	368	303	1878	29	15	30	60	94	169	286	476	524	594	652	1008	3937	42.6541
	48.	2020-11-23	2020-11-29	12	9	23	48	58	91	204	305	283	289	256	222	114	1914	13	11	8	15	37	61	102	137	214	264	374	429	313	1978	26	21	33	63	100	161	318	460	516	577	650	1117	4042	43.937
	49.	2020-11-30	2020-12-06	20	9	27	36	76	115	201	290	291	275	261	168	118	1887	11	7	13	23	32	53	96	154	220	265	384	400	354	2012	33	17	42	64	116	178	309	466	545	567	686	1101	4124	44.7705
	50.	2020-12-07	2020-12-13	25	11	24	49	47	89	165	264	249	286	251	174	105	1739	12	2	16	21	37	40	88	157	196	277	397	433	347	2023	42	15	42	76	92	144	273	450	476	593	681	1124	4008	43.6641
	51.	2020-12-14	2020-12-20	21	10	19	35	55	99	193	220	259	259	208	163	111	1652	9	7	12	23	24	39	78	156	184	257	358	362	338	1847	33	21	30	61	89	148	283	389	466	533	589	1010	3652	39.7552
	52.	2020-12-21	2020-12-27	28	5	21	35	76	110	176	250	242	270	187	162	98	1660	10	3	13	23	36	50	67	153	197	237	331	385	313	1818	39	11	35	61	113	168	262	439	479	516	564	985	3672	39.8777
	53	2020-12-28	2021-01-03																													32	19	29	50	86	145	229	377	445	502	562	888	3364	36.5749	From week 53rd, data are not presented in Figures
2021	1	2021-01-04	2021-01-10																													23	24	31	49	118	142	259	329	363	431	494	783	3046	32.9907
	2	2021-01-11	2021-01-17																													25	9	27	59	85	123	227	326	402	455	497	782	3017	32.7378
	3	2021-01-18	2021-01-24																													28	15	27	47	88	130	236	348	353	428	400	722	2822	30.4991
	4	2021-01-25	2021-01-31																													26	9	23	49	87	116	200	291	328	342	435	683	2589	28.0859
[truncated: 10 more columns]
